# Supplementary material for: Unravelling the interplay of nitrogen nutrition and the Botrytis cinerea pectin lyase BcPNL1 in modulating Arabidopsis thaliana susceptibility
Source: Commun Biol. 2025 Feb 8;8:204. doi: 10.1038/s42003-025-07642-7 (PMC11807159; doi:10.1038/s42003-025-07642-7)
Supplement: Supplementary file 3 — Supplementary Data 1 [file 42003_2025_7642_MOESM3_ESM.xlsx]

## Sheet: Fig1A
plant nitrogen nutrition	group	DP	peak area (%)
low N	PG products	DP2	0
low N	PG products	DP2	0
low N	PG products	DP2	1.752595
low N	PG products	DP2	1.612694
high N	PG products	DP2	5.885885
high N	PG products	DP2	5.690069
high N	PG products	DP2	7.566015
high N	PG products	DP2	2.8986
low N	PG products	DP3	15.628459
low N	PG products	DP3	19.204557
low N	PG products	DP3	12.022068
low N	PG products	DP3	9.514068
high N	PG products	DP3	11.144256
high N	PG products	DP3	8.27288
high N	PG products	DP3	8.598122
high N	PG products	DP3	12.623289
low N	PG products	DP4	12.606869
low N	PG products	DP4	11.087282
low N	PG products	DP4	13.448464
low N	PG products	DP4	13.018391
high N	PG products	DP4	13.194902
high N	PG products	DP4	11.075629
high N	PG products	DP4	9.20405
high N	PG products	DP4	10.693768
low N	PG products	DP5	12.31872
low N	PG products	DP5	10.488975
low N	PG products	DP5	18.778607
low N	PG products	DP5	18.876794
high N	PG products	DP5	14.211327
high N	PG products	DP5	15.651079
high N	PG products	DP5	9.594339
high N	PG products	DP5	8.280909
low N	PG products	DP6	22.258131
low N	PG products	DP6	18.604728
low N	PG products	DP6	12.208579
low N	PG products	DP6	14.016177
high N	PG products	DP6	9.905075
high N	PG products	DP6	10.200194
high N	PG products	DP6	11.574608
high N	PG products	DP6	14.662762
low N	PG products	DP7	5.513799
low N	PG products	DP7	5.558066
low N	PG products	DP7	8.611997
low N	PG products	DP7	9.521885
high N	PG products	DP7	7.174814
high N	PG products	DP7	6.988548
high N	PG products	DP7	6.053781
high N	PG products	DP7	3.023083
low N	PG products	DP8	2.903238
low N	PG products	DP8	4.803212
low N	PG products	DP8	2.284821
low N	PG products	DP8	4.002909
high N	PG products	DP8	3.879653
high N	PG products	DP8	4.03049
high N	PG products	DP8	3.026036
high N	PG products	DP8	2.622602
low N	PG products	DP9	4.45712
low N	PG products	DP9	7.001576
low N	PG products	DP9	0.704522
low N	PG products	DP9	4.928628
high N	PG products	DP9	1.82696
high N	PG products	DP9	4.760077
high N	PG products	DP9	5.82529
high N	PG products	DP9	5.101618
low N	PG products	DP10	0
low N	PG products	DP10	0
low N	PG products	DP10	0
low N	PG products	DP10	1.631002
high N	PG products	DP10	0.52813
high N	PG products	DP10	1.552205
high N	PG products	DP10	2.114926
high N	PG products	DP10	2.163613
low N	PNL products	DP3	5.166748
low N	PNL products	DP3	7.135996
low N	PNL products	DP3	3.727439
low N	PNL products	DP3	2.872705
high N	PNL products	DP3	2.312246
high N	PNL products	DP3	1.976776
high N	PNL products	DP3	2.535676
high N	PNL products	DP3	3.80912
low N	PNL products	DP4	4.594164
low N	PNL products	DP4	8.654822
low N	PNL products	DP4	7.489673
low N	PNL products	DP4	3.525288
high N	PNL products	DP4	6.465351
high N	PNL products	DP4	4.894314
high N	PNL products	DP4	5.569256
high N	PNL products	DP4	5.495221
low N	PNL products	DP5	3.513094
low N	PNL products	DP5	2.92868
low N	PNL products	DP5	7.767578
low N	PNL products	DP5	7.021928
high N	PNL products	DP5	7.141033
high N	PNL products	DP5	5.95515
high N	PNL products	DP5	8.073291
high N	PNL products	DP5	8.119556
low N	PNL products	DP6	6.291128
low N	PNL products	DP6	4.532106
low N	PNL products	DP6	6.784318
low N	PNL products	DP6	6.267803
high N	PNL products	DP6	9.253054
high N	PNL products	DP6	8.560843
high N	PNL products	DP6	8.501689
high N	PNL products	DP6	10.398827
low N	PNL products	DP7	1.405806
low N	PNL products	DP7	0
low N	PNL products	DP7	3.610342
low N	PNL products	DP7	2.509347
high N	PNL products	DP7	4.519958
high N	PNL products	DP7	5.629758
high N	PNL products	DP7	5.102421
high N	PNL products	DP7	3.875051
low N	PNL products	DP8	1.853725
low N	PNL products	DP8	0
low N	PNL products	DP8	0.808996
low N	PNL products	DP8	0
high N	PNL products	DP8	1.735554
high N	PNL products	DP8	1.127415
high N	PNL products	DP8	0.923303
high N	PNL products	DP8	1.64086
low N	PNL products	DP9	1.489
low N	PNL products	DP9	0
low N	PNL products	DP9	0
low N	PNL products	DP9	0.68038
high N	PNL products	DP9	0.821802
high N	PNL products	DP9	3.634572
high N	PNL products	DP9	5.102886
high N	PNL products	DP9	4.591121
low N	PNL products	DP10	0
low N	PNL products	DP10	0
low N	PNL products	DP10	0
low N	PNL products	DP10	0
high N	PNL products	DP10	0
high N	PNL products	DP10	0
high N	PNL products	DP10	0.634313
high N	PNL products	DP10	0

## Sheet: Fig1B
condition	plant nitrogen nutrition	gene	gene expression (2^-ΔCt)
mock	low N	AtPDF1.2	0.168281951144158
mock	low N	AtPDF1.2	0.180736126199741
mock	low N	AtPDF1.2	0.143625450678624
mock	high N	AtPDF1.2	0.429540602514374
mock	high N	AtPDF1.2	0.37873836469377
mock	high N	AtPDF1.2	0.476409090615935
infected	low N	AtPDF1.2	8.72007191231186
infected	low N	AtPDF1.2	10.3170908124617
infected	low N	AtPDF1.2	9.72969367371155
infected	high N	AtPDF1.2	7.4059491129125
infected	high N	AtPDF1.2	7.29992268955217
infected	high N	AtPDF1.2	8.03141784020229
mock	low N	AtPR1	0.293815675155971
mock	low N	AtPR1	0.396967805389013
mock	low N	AtPR1	0.420808746867406
mock	high N	AtPR1	0.1815691979941
mock	high N	AtPR1	0.186378246685343
mock	high N	AtPR1	0.172905735686564
infected	low N	AtPR1	0.309546662744372
infected	low N	AtPR1	0.559547262279576
infected	low N	AtPR1	0.513529897496669
infected	high N	AtPR1	3.02899151041251
infected	high N	AtPR1	2.71968964082597
infected	high N	AtPR1	3.05535136119636
mock	low N	AtWRKY70	8.75934972431507
mock	low N	AtWRKY70	9.06603704372107
mock	low N	AtWRKY70	9.07071277568719
mock	high N	AtWRKY70	6.82999687399988
mock	high N	AtWRKY70	7.66081611742124
mock	high N	AtWRKY70	7.95116946291855
infected	low N	AtWRKY70	1.29390876130643
infected	low N	AtWRKY70	1.33410121402849
infected	low N	AtWRKY70	1.21253141863708
infected	high N	AtWRKY70	3.06542198447506
infected	high N	AtWRKY70	2.62359837241579
infected	high N	AtWRKY70	2.05169771214151
mock	low N	AtJOX3	0.105684942355681
mock	low N	AtJOX3	0.0780431669205365
mock	low N	AtJOX3	0.0881060471553787
mock	high N	AtJOX3	0.0419227105463166
mock	high N	AtJOX3	0.0233532203815626
mock	high N	AtJOX3	0.0294040556224431
infected	low N	AtJOX3	0.385997276199673
infected	low N	AtJOX3	0.471404823834104
infected	low N	AtJOX3	0.443641529690182
infected	high N	AtJOX3	0.713616297638482
infected	high N	AtJOX3	0.693563528208916
infected	high N	AtJOX3	0.753753984781128
mock	low N	AtJAZ1	0.00857243814894897
mock	low N	AtJAZ1	0.00109578196383792
mock	low N	AtJAZ1	0.00450951591769812
mock	high N	AtJAZ1	0.00676187624600051
mock	high N	AtJAZ1	0.00380964665593124
mock	high N	AtJAZ1	0.00312271215135709
infected	low N	AtJAZ1	0.100058016666412
infected	low N	AtJAZ1	0.104009987991203
infected	low N	AtJAZ1	0.0434432640165033
infected	high N	AtJAZ1	0.0375958843160895
infected	high N	AtJAZ1	0.0676237059638266
infected	high N	AtJAZ1	0.0997555003706614
mock	low N	AtJAZ3	0.126982638973197
mock	low N	AtJAZ3	0.119034443103452
mock	low N	AtJAZ3	0.0998693372794049
mock	high N	AtJAZ3	0.0105874955450218
mock	high N	AtJAZ3	0.057812358665529
mock	high N	AtJAZ3	0.0570106921649001
infected	low N	AtJAZ3	2.83931593902554
infected	low N	AtJAZ3	3.69725915654416
infected	low N	AtJAZ3	3.15865841799383
infected	high N	AtJAZ3	5.10236156666717
infected	high N	AtJAZ3	5.46484783382598
infected	high N	AtJAZ3	6.19346259262045
mock	low N	AtJAZ4	0.0961552574688933
mock	low N	AtJAZ4	0.112563288600702
mock	low N	AtJAZ4	0.091674831861022
mock	high N	AtJAZ4	0.0137408699600649
mock	high N	AtJAZ4	0.0124158542019013
mock	high N	AtJAZ4	0.00443268894262446
infected	low N	AtJAZ4	4.1254582835605
infected	low N	AtJAZ4	3.8895390116084
infected	low N	AtJAZ4	4.204711633653
infected	high N	AtJAZ4	9.24903126143767
infected	high N	AtJAZ4	8.20989814740318
infected	high N	AtJAZ4	9.14267781456947

## Sheet: Fig2C
strain	BcPNL1 expression (a.u)
B05.10	1.25596883528405
B05.10	0.952126828732225
B05.10	1.06256762871367
ΔBcpnl1.1	0.0119241590433717
ΔBcpnl1.1	0.00986575607504124
ΔBcpnl1.1	0.0121392856166689
ΔBcpnl1.1c1	0.560400312999071
ΔBcpnl1.1c1	0.599673724900339
ΔBcpnl1.1c1	0.899164926337987
ΔBcpnl1.1c2	0.287393299916907
ΔBcpnl1.1c2	0.328152046002529
ΔBcpnl1.1c2	0.323944896224885

## Sheet: Fig3B
strain	plant nitrogen nutrition	day post-inoculation	lesion size (% of the largest)
B05.10	low N	2 dpi	23.1381055676067
B05.10	low N	2 dpi	25.8883248730964
B05.10	low N	2 dpi	26.6088214027477
B05.10	low N	2 dpi	27.4765003615329
B05.10	low N	2 dpi	27.8380332610268
B05.10	low N	2 dpi	29.2841648590022
B05.10	low N	2 dpi	30.2030456852792
B05.10	low N	2 dpi	30.3687635574837
B05.10	low N	2 dpi	30.6579898770788
B05.10	low N	2 dpi	31.0918293564714
B05.10	low N	2 dpi	32.176428054953
B05.10	low N	2 dpi	32.3933477946493
B05.10	low N	2 dpi	33.1887201735358
B05.10	low N	2 dpi	34.2010122921186
B05.10	low N	2 dpi	34.9963846710051
B05.10	low N	2 dpi	35.0686912509038
B05.10	low N	2 dpi	35.0888324873096
B05.10	low N	2 dpi	35.6118143459916
B05.10	low N	2 dpi	36.1040609137056
B05.10	low N	2 dpi	36.2869198312236
B05.10	low N	2 dpi	36.4847715736041
B05.10	low N	2 dpi	36.6594360086768
B05.10	low N	2 dpi	37.0558375634518
B05.10	low N	2 dpi	37.3730964467005
B05.10	low N	2 dpi	37.8172588832487
B05.10	low N	2 dpi	37.8807106598985
B05.10	low N	2 dpi	37.8886478669559
B05.10	low N	2 dpi	38.1345177664975
B05.10	low N	2 dpi	38.1345177664975
B05.10	low N	2 dpi	38.3883248730964
B05.10	low N	2 dpi	39.2766497461929
B05.10	low N	2 dpi	40.6091370558376
B05.10	low N	2 dpi	40.7360406091371
B05.10	low N	2 dpi	41.1167512690355
B05.10	low N	2 dpi	42.1097046413502
B05.10	low N	2 dpi	42.1097046413502
B05.10	low N	2 dpi	43.4599156118143
B05.10	low N	2 dpi	43.6286919831224
B05.10	low N	2 dpi	44.8604060913705
B05.10	low N	2 dpi	45.6540084388186
B05.10	low N	2 dpi	46.6666666666667
B05.10	low N	2 dpi	46.7005076142132
B05.10	low N	2 dpi	47.0886075949367
B05.10	low N	2 dpi	50.295358649789
B05.10	low N	2 dpi	50.6329113924051
B05.10	low N	2 dpi	52.5738396624473
B05.10	low N	2 dpi	58.5147247119078
B05.10	low N	2 dpi	66.9654289372599
B05.10	low N	2 dpi	82.3303457106274
B05.10	low N	2 dpi	83.9948783610755
B05.10	low N	2 dpi	89.6286811779769
B05.10	low N	2 dpi	90.7810499359795
ΔBcpnl1.1	low N	2 dpi	14.9746192893401
ΔBcpnl1.1	low N	2 dpi	15.6091370558376
ΔBcpnl1.1	low N	2 dpi	15.8629441624365
ΔBcpnl1.1	low N	2 dpi	16.2689804772234
ΔBcpnl1.1	low N	2 dpi	16.751269035533
ΔBcpnl1.1	low N	2 dpi	17.7874186550976
ΔBcpnl1.1	low N	2 dpi	17.8597252349964
ΔBcpnl1.1	low N	2 dpi	17.9568527918782
ΔBcpnl1.1	low N	2 dpi	18.0203045685279
ΔBcpnl1.1	low N	2 dpi	19.0166305133767
ΔBcpnl1.1	low N	2 dpi	19.7396963123644
ΔBcpnl1.1	low N	2 dpi	19.7396963123644
ΔBcpnl1.1	low N	2 dpi	19.8604060913706
ΔBcpnl1.1	low N	2 dpi	20.1735357917571
ΔBcpnl1.1	low N	2 dpi	20.1735357917571
ΔBcpnl1.1	low N	2 dpi	20.4627621113521
ΔBcpnl1.1	low N	2 dpi	20.7519884309472
ΔBcpnl1.1	low N	2 dpi	20.7519884309472
ΔBcpnl1.1	low N	2 dpi	20.8121827411168
ΔBcpnl1.1	low N	2 dpi	20.9390862944162
ΔBcpnl1.1	low N	2 dpi	21.5736040609137
ΔBcpnl1.1	low N	2 dpi	22.1446700507614
ΔBcpnl1.1	low N	2 dpi	22.6319595083153
ΔBcpnl1.1	low N	2 dpi	22.9695431472081
ΔBcpnl1.1	low N	2 dpi	23.4771573604061
ΔBcpnl1.1	low N	2 dpi	24.0780911062907
ΔBcpnl1.1	low N	2 dpi	24.7257383966245
ΔBcpnl1.1	low N	2 dpi	24.9365482233503
ΔBcpnl1.1	low N	2 dpi	25.4519161243673
ΔBcpnl1.1	low N	2 dpi	25.507614213198
ΔBcpnl1.1	low N	2 dpi	25.761421319797
ΔBcpnl1.1	low N	2 dpi	26.3919016630513
ΔBcpnl1.1	low N	2 dpi	26.4642082429501
ΔBcpnl1.1	low N	2 dpi	26.4978902953587
ΔBcpnl1.1	low N	2 dpi	26.7131979695431
ΔBcpnl1.1	low N	2 dpi	30.4568527918782
ΔBcpnl1.1	low N	2 dpi	31.9831223628692
ΔBcpnl1.1	low N	2 dpi	32.9957805907173
ΔBcpnl1.1	low N	2 dpi	33.0801687763713
ΔBcpnl1.1	low N	2 dpi	34.1772151898734
ΔBcpnl1.1	low N	2 dpi	35.6962025316456
ΔBcpnl1.1	low N	2 dpi	38.3966244725738
ΔBcpnl1.1	low N	2 dpi	39.4092827004219
ΔBcpnl1.1	low N	2 dpi	41.7721518987342
ΔBcpnl1.1	low N	2 dpi	41.9409282700422
ΔBcpnl1.1	low N	2 dpi	42.2535211267606
ΔBcpnl1.1	low N	2 dpi	42.5316455696203
ΔBcpnl1.1	low N	2 dpi	44.4302176696543
ΔBcpnl1.1	low N	2 dpi	44.9423815620999
ΔBcpnl1.1	low N	2 dpi	50.3201024327785
ΔBcpnl1.1	low N	2 dpi	50.5761843790013
ΔBcpnl1.1	low N	2 dpi	58.258642765685
ΔBcpnl1.2	low N	2 dpi	18.5913705583756
ΔBcpnl1.2	low N	2 dpi	19.6065989847716
ΔBcpnl1.2	low N	2 dpi	19.6065989847716
ΔBcpnl1.2	low N	2 dpi	20.494923857868
ΔBcpnl1.2	low N	2 dpi	20.6852791878173
ΔBcpnl1.2	low N	2 dpi	20.9390862944162
ΔBcpnl1.2	low N	2 dpi	23.4771573604061
ΔBcpnl1.2	low N	2 dpi	23.4771573604061
ΔBcpnl1.2	low N	2 dpi	23.6040609137056
ΔBcpnl1.2	low N	2 dpi	24.6192893401015
ΔBcpnl1.2	low N	2 dpi	25.4441624365482
ΔBcpnl1.2	low N	2 dpi	25.6081946222791
ΔBcpnl1.2	low N	2 dpi	27.1573604060914
ΔBcpnl1.2	low N	2 dpi	27.3477157360406
ΔBcpnl1.2	low N	2 dpi	27.7918781725888
ΔBcpnl1.2	low N	2 dpi	28.1856540084388
ΔBcpnl1.2	low N	2 dpi	28.4263959390863
ΔBcpnl1.2	low N	2 dpi	28.4263959390863
ΔBcpnl1.2	low N	2 dpi	28.6075949367089
ΔBcpnl1.2	low N	2 dpi	29.0295358649789
ΔBcpnl1.2	low N	2 dpi	29.3670886075949
ΔBcpnl1.2	low N	2 dpi	29.449423815621
ΔBcpnl1.2	low N	2 dpi	30.295358649789
ΔBcpnl1.2	low N	2 dpi	31.0279187817259
ΔBcpnl1.2	low N	2 dpi	31.5355329949239
ΔBcpnl1.2	low N	2 dpi	32.7426160337553
ΔBcpnl1.2	low N	2 dpi	34.0928270042194
ΔBcpnl1.2	low N	2 dpi	34.4303797468354
ΔBcpnl1.2	low N	2 dpi	36.3636363636364
ΔBcpnl1.2	low N	2 dpi	37.7215189873418
ΔBcpnl1.2	low N	2 dpi	37.9746835443038
ΔBcpnl1.2	low N	2 dpi	39.1561181434599
ΔBcpnl1.2	low N	2 dpi	39.820742637644
ΔBcpnl1.2	low N	2 dpi	41.6877637130802
ΔBcpnl1.2	low N	2 dpi	46.9910371318822
ΔBcpnl1.2	low N	2 dpi	50.5761843790013
ΔBcpnl1.3	low N	2 dpi	11.4244396240058
ΔBcpnl1.3	low N	2 dpi	12.002892263196
ΔBcpnl1.3	low N	2 dpi	12.8705712219812
ΔBcpnl1.3	low N	2 dpi	13.9551699204628
ΔBcpnl1.3	low N	2 dpi	14.6059291395517
ΔBcpnl1.3	low N	2 dpi	15.4013015184382
ΔBcpnl1.3	low N	2 dpi	16.1243673174259
ΔBcpnl1.3	low N	2 dpi	16.8474331164136
ΔBcpnl1.3	low N	2 dpi	16.9416243654822
ΔBcpnl1.3	low N	2 dpi	17.5704989154013
ΔBcpnl1.3	low N	2 dpi	18.7817258883249
ΔBcpnl1.3	low N	2 dpi	18.7817258883249
ΔBcpnl1.3	low N	2 dpi	18.8451776649746
ΔBcpnl1.3	low N	2 dpi	18.9443239334779
ΔBcpnl1.3	low N	2 dpi	19.233550253073
ΔBcpnl1.3	low N	2 dpi	19.5431472081218
ΔBcpnl1.3	low N	2 dpi	20.1776649746193
ΔBcpnl1.3	low N	2 dpi	20.506329113924
ΔBcpnl1.3	low N	2 dpi	20.5350686912509
ΔBcpnl1.3	low N	2 dpi	20.6218274111675
ΔBcpnl1.3	low N	2 dpi	21.1294416243655
ΔBcpnl1.3	low N	2 dpi	21.2658227848101
ΔBcpnl1.3	low N	2 dpi	21.5473608098337
ΔBcpnl1.3	low N	2 dpi	21.9088937093275
ΔBcpnl1.3	low N	2 dpi	22.5888324873096
ΔBcpnl1.3	low N	2 dpi	22.5888324873096
ΔBcpnl1.3	low N	2 dpi	22.6522842639594
ΔBcpnl1.3	low N	2 dpi	22.7004219409283
ΔBcpnl1.3	low N	2 dpi	22.7791878172589
ΔBcpnl1.3	low N	2 dpi	22.7791878172589
ΔBcpnl1.3	low N	2 dpi	23.0379746835443
ΔBcpnl1.3	low N	2 dpi	23.0657989877079
ΔBcpnl1.3	low N	2 dpi	23.2868020304569
ΔBcpnl1.3	low N	2 dpi	24.4725738396624
ΔBcpnl1.3	low N	2 dpi	24.5558375634518
ΔBcpnl1.3	low N	2 dpi	25.761421319797
ΔBcpnl1.3	low N	2 dpi	26.825741142444
ΔBcpnl1.3	low N	2 dpi	27.0886075949367
ΔBcpnl1.3	low N	2 dpi	27.1729957805907
ΔBcpnl1.3	low N	2 dpi	27.2208121827411
ΔBcpnl1.3	low N	2 dpi	27.5949367088608
ΔBcpnl1.3	low N	2 dpi	27.8481012658228
ΔBcpnl1.3	low N	2 dpi	28.0456852791878
ΔBcpnl1.3	low N	2 dpi	28.3544303797468
ΔBcpnl1.3	low N	2 dpi	29.2827004219409
ΔBcpnl1.3	low N	2 dpi	31.2236286919831
ΔBcpnl1.3	low N	2 dpi	43.5339308578745
ΔBcpnl1.3	low N	2 dpi	44.1741357234315
ΔBcpnl1.3	low N	2 dpi	48.0153649167734
ΔBcpnl1.3	low N	2 dpi	48.3994878361076
ΔBcpnl1.3	low N	2 dpi	50.5761843790013
ΔBcpnl1.3	low N	2 dpi	53.5211267605634
B05.10	low N	3 dpi	40.6362979031092
B05.10	low N	3 dpi	44.179320318149
B05.10	low N	3 dpi	50.1084598698482
B05.10	low N	3 dpi	50.9761388286334
B05.10	low N	3 dpi	51.1421319796954
B05.10	low N	3 dpi	52.4222704266088
B05.10	low N	3 dpi	56.7258883248731
B05.10	low N	3 dpi	58.5654008438819
B05.10	low N	3 dpi	58.5683297180043
B05.10	low N	3 dpi	58.6406362979031
B05.10	low N	3 dpi	60.0867678958785
B05.10	low N	3 dpi	61.6033755274262
B05.10	low N	3 dpi	63.8959390862944
B05.10	low N	3 dpi	64.352856109906
B05.10	low N	3 dpi	64.4035532994924
B05.10	low N	3 dpi	65.2918781725888
B05.10	low N	3 dpi	66.1605206073753
B05.10	low N	3 dpi	67.51269035533
B05.10	low N	3 dpi	67.8299492385787
B05.10	low N	3 dpi	68.0168776371308
B05.10	low N	3 dpi	68.2106598984772
B05.10	low N	3 dpi	72.3206751054852
B05.10	low N	3 dpi	72.5738396624472
B05.10	low N	3 dpi	72.8270042194093
B05.10	low N	3 dpi	73.7944162436548
B05.10	low N	3 dpi	78.2278481012658
B05.10	low N	3 dpi	78.3122362869198
B05.10	low N	3 dpi	80.168776371308
B05.10	low N	3 dpi	82.2335025380711
B05.10	low N	3 dpi	82.7004219409283
B05.10	low N	3 dpi	83.1223628691983
B05.10	low N	3 dpi	83.1852791878173
B05.10	low N	3 dpi	86.738578680203
B05.10	low N	3 dpi	90.8016877637131
ΔBcpnl1.1	low N	3 dpi	27.3417721518987
ΔBcpnl1.1	low N	3 dpi	34.5991561181435
ΔBcpnl1.1	low N	3 dpi	39.3401015228426
ΔBcpnl1.1	low N	3 dpi	41.5609137055838
ΔBcpnl1.1	low N	3 dpi	45.9869848156182
ΔBcpnl1.1	low N	3 dpi	49.746192893401
ΔBcpnl1.1	low N	3 dpi	50.1807664497469
ΔBcpnl1.1	low N	3 dpi	50.1807664497469
ΔBcpnl1.1	low N	3 dpi	50.469992769342
ΔBcpnl1.1	low N	3 dpi	50.8860759493671
ΔBcpnl1.1	low N	3 dpi	51.1930585683297
ΔBcpnl1.1	low N	3 dpi	51.409978308026
ΔBcpnl1.1	low N	3 dpi	51.7299578059072
ΔBcpnl1.1	low N	3 dpi	51.9161243673174
ΔBcpnl1.1	low N	3 dpi	51.9670050761421
ΔBcpnl1.1	low N	3 dpi	53.6514822848879
ΔBcpnl1.1	low N	3 dpi	53.8705583756345
ΔBcpnl1.1	low N	3 dpi	54.0084388185654
ΔBcpnl1.1	low N	3 dpi	55.1395939086294
ΔBcpnl1.1	low N	3 dpi	56.6160520607375
ΔBcpnl1.1	low N	3 dpi	58.5659898477157
ΔBcpnl1.1	low N	3 dpi	58.9467005076142
ΔBcpnl1.1	low N	3 dpi	60.8502538071066
ΔBcpnl1.1	low N	3 dpi	61.738578680203
ΔBcpnl1.1	low N	3 dpi	61.992385786802
ΔBcpnl1.1	low N	3 dpi	63.5443037974684
ΔBcpnl1.1	low N	3 dpi	67.1005061460593
ΔBcpnl1.1	low N	3 dpi	67.3857868020305
ΔBcpnl1.1	low N	3 dpi	67.7637130801688
ΔBcpnl1.1	low N	3 dpi	78.1434599156118
ΔBcpnl1.1	low N	3 dpi	78.9029535864979
ΔBcpnl1.1	low N	3 dpi	80.084388185654
ΔBcpnl1.1	low N	3 dpi	83.9662447257384
ΔBcpnl1.1	low N	3 dpi	94.5991561181435
ΔBcpnl1.2	low N	3 dpi	37.3839662447257
ΔBcpnl1.2	low N	3 dpi	43.9720812182741
ΔBcpnl1.2	low N	3 dpi	46.7005076142132
ΔBcpnl1.2	low N	3 dpi	48.9847715736041
ΔBcpnl1.2	low N	3 dpi	50.295358649789
ΔBcpnl1.2	low N	3 dpi	50.7172995780591
ΔBcpnl1.2	low N	3 dpi	51.5611814345992
ΔBcpnl1.2	low N	3 dpi	52.7284263959391
ΔBcpnl1.2	low N	3 dpi	54.5685279187817
ΔBcpnl1.2	low N	3 dpi	56.2182741116751
ΔBcpnl1.2	low N	3 dpi	58.8197969543147
ΔBcpnl1.2	low N	3 dpi	59.57805907173
ΔBcpnl1.2	low N	3 dpi	61.6116751269036
ΔBcpnl1.2	low N	3 dpi	63.5152284263959
ΔBcpnl1.2	low N	3 dpi	63.5786802030457
ΔBcpnl1.2	low N	3 dpi	67.5949367088608
ΔBcpnl1.2	low N	3 dpi	69.704641350211
ΔBcpnl1.2	low N	3 dpi	70.6218274111675
ΔBcpnl1.2	low N	3 dpi	73.0801687763713
ΔBcpnl1.2	low N	3 dpi	73.3333333333333
ΔBcpnl1.2	low N	3 dpi	73.8396624472574
ΔBcpnl1.2	low N	3 dpi	78.0456852791878
ΔBcpnl1.2	low N	3 dpi	80.084388185654
ΔBcpnl1.2	low N	3 dpi	82.7848101265823
ΔBcpnl1.3	low N	3 dpi	12.3644251626898
ΔBcpnl1.3	low N	3 dpi	32.6102675343456
ΔBcpnl1.3	low N	3 dpi	34.1287057122198
ΔBcpnl1.3	low N	3 dpi	35.1054852320675
ΔBcpnl1.3	low N	3 dpi	36.587129428778
ΔBcpnl1.3	low N	3 dpi	36.7932489451477
ΔBcpnl1.3	low N	3 dpi	38.177874186551
ΔBcpnl1.3	low N	3 dpi	40.5907172995781
ΔBcpnl1.3	low N	3 dpi	41.5189873417722
ΔBcpnl1.3	low N	3 dpi	46.4208242950108
ΔBcpnl1.3	low N	3 dpi	46.6377440347072
ΔBcpnl1.3	low N	3 dpi	46.7100506146059
ΔBcpnl1.3	low N	3 dpi	47.2573839662447
ΔBcpnl1.3	low N	3 dpi	48.2868020304568
ΔBcpnl1.3	low N	3 dpi	48.6919831223629
ΔBcpnl1.3	low N	3 dpi	49.1983122362869
ΔBcpnl1.3	low N	3 dpi	49.746192893401
ΔBcpnl1.3	low N	3 dpi	50.2530730296457
ΔBcpnl1.3	low N	3 dpi	50.548523206751
ΔBcpnl1.3	low N	3 dpi	51.4593908629442
ΔBcpnl1.3	low N	3 dpi	51.5862944162436
ΔBcpnl1.3	low N	3 dpi	52.2208121827411
ΔBcpnl1.3	low N	3 dpi	52.8561099060014
ΔBcpnl1.3	low N	3 dpi	54.4303797468354
ΔBcpnl1.3	low N	3 dpi	54.5685279187817
ΔBcpnl1.3	low N	3 dpi	54.8223350253807
ΔBcpnl1.3	low N	3 dpi	55.6472081218274
ΔBcpnl1.3	low N	3 dpi	57.0431472081218
ΔBcpnl1.3	low N	3 dpi	57.1700507614213
ΔBcpnl1.3	low N	3 dpi	57.6371308016878
ΔBcpnl1.3	low N	3 dpi	58.756345177665
ΔBcpnl1.3	low N	3 dpi	59.5812182741117
ΔBcpnl1.3	low N	3 dpi	67.0042194092827
ΔBcpnl1.3	low N	3 dpi	69.0295358649789
B05.10	high N	2 dpi	19.9873096446701
B05.10	high N	2 dpi	36.4213197969543
B05.10	high N	2 dpi	36.5148228488792
B05.10	high N	2 dpi	36.7317425885756
B05.10	high N	2 dpi	37.4365482233503
B05.10	high N	2 dpi	38.177874186551
B05.10	high N	2 dpi	38.3248730964467
B05.10	high N	2 dpi	38.6421319796954
B05.10	high N	2 dpi	39.4793926247289
B05.10	high N	2 dpi	39.4936708860759
B05.10	high N	2 dpi	39.6573604060914
B05.10	high N	2 dpi	40.4193781634129
B05.10	high N	2 dpi	40.6091370558376
B05.10	high N	2 dpi	41.3071065989848
B05.10	high N	2 dpi	41.648590021692
B05.10	high N	2 dpi	42.258883248731
B05.10	high N	2 dpi	42.6160337552743
B05.10	high N	2 dpi	42.7664974619289
B05.10	high N	2 dpi	42.8778018799711
B05.10	high N	2 dpi	43.2741116751269
B05.10	high N	2 dpi	43.2741116751269
B05.10	high N	2 dpi	43.2741116751269
B05.10	high N	2 dpi	43.7817258883249
B05.10	high N	2 dpi	44.7969543147208
B05.10	high N	2 dpi	45.4808387563268
B05.10	high N	2 dpi	45.6218274111675
B05.10	high N	2 dpi	45.9146782357194
B05.10	high N	2 dpi	47.3417721518987
B05.10	high N	2 dpi	47.5949367088608
B05.10	high N	2 dpi	47.7223427331887
B05.10	high N	2 dpi	47.9695431472081
B05.10	high N	2 dpi	48.5406091370558
B05.10	high N	2 dpi	48.590021691974
B05.10	high N	2 dpi	48.6075949367088
B05.10	high N	2 dpi	49.3020304568528
B05.10	high N	2 dpi	49.4514767932489
B05.10	high N	2 dpi	49.4514767932489
B05.10	high N	2 dpi	49.6023138105568
B05.10	high N	2 dpi	50.0361532899494
B05.10	high N	2 dpi	50.0361532899494
B05.10	high N	2 dpi	50.126582278481
B05.10	high N	2 dpi	50.8016877637131
B05.10	high N	2 dpi	51.3376717281273
B05.10	high N	2 dpi	52.4050632911392
B05.10	high N	2 dpi	56.0375994215474
B05.10	high N	2 dpi	57.0464135021097
B05.10	high N	2 dpi	57.7215189873418
B05.10	high N	2 dpi	67.0934699103713
B05.10	high N	2 dpi	67.6056338028169
B05.10	high N	2 dpi	74.9039692701664
B05.10	high N	2 dpi	81.1779769526248
B05.10	high N	2 dpi	95.0064020486556
B05.10	high N	2 dpi	100
ΔBcpnl1.1	high N	2 dpi	17.3857868020305
ΔBcpnl1.1	high N	2 dpi	18.5913705583756
ΔBcpnl1.1	high N	2 dpi	18.9086294416244
ΔBcpnl1.1	high N	2 dpi	19.1624365482234
ΔBcpnl1.1	high N	2 dpi	21.0659898477157
ΔBcpnl1.1	high N	2 dpi	21.3304410701374
ΔBcpnl1.1	high N	2 dpi	21.6370558375635
ΔBcpnl1.1	high N	2 dpi	22.4873463485177
ΔBcpnl1.1	high N	2 dpi	22.5253807106599
ΔBcpnl1.1	high N	2 dpi	22.9695431472081
ΔBcpnl1.1	high N	2 dpi	23.355025307303
ΔBcpnl1.1	high N	2 dpi	23.5719450469993
ΔBcpnl1.1	high N	2 dpi	23.6675126903553
ΔBcpnl1.1	high N	2 dpi	23.6675126903553
ΔBcpnl1.1	high N	2 dpi	24.4289340101523
ΔBcpnl1.1	high N	2 dpi	25.0634517766497
ΔBcpnl1.1	high N	2 dpi	25.1903553299492
ΔBcpnl1.1	high N	2 dpi	25.5965292841649
ΔBcpnl1.1	high N	2 dpi	25.6688358640636
ΔBcpnl1.1	high N	2 dpi	26.4593908629442
ΔBcpnl1.1	high N	2 dpi	26.6088214027477
ΔBcpnl1.1	high N	2 dpi	26.6088214027477
ΔBcpnl1.1	high N	2 dpi	27.7918781725888
ΔBcpnl1.1	high N	2 dpi	27.8380332610268
ΔBcpnl1.1	high N	2 dpi	27.8380332610268
ΔBcpnl1.1	high N	2 dpi	27.9826464208243
ΔBcpnl1.1	high N	2 dpi	28.1091370558376
ΔBcpnl1.1	high N	2 dpi	28.1091370558376
ΔBcpnl1.1	high N	2 dpi	28.2718727404194
ΔBcpnl1.1	high N	2 dpi	28.3441793203182
ΔBcpnl1.1	high N	2 dpi	29.645697758496
ΔBcpnl1.1	high N	2 dpi	29.758883248731
ΔBcpnl1.1	high N	2 dpi	30.8578745198464
ΔBcpnl1.1	high N	2 dpi	31.0195227765727
ΔBcpnl1.1	high N	2 dpi	31.2419974391805
ΔBcpnl1.1	high N	2 dpi	31.7541613316261
ΔBcpnl1.1	high N	2 dpi	32.4656543745481
ΔBcpnl1.1	high N	2 dpi	34.8523206751055
ΔBcpnl1.1	high N	2 dpi	36.8776371308017
ΔBcpnl1.1	high N	2 dpi	38.4810126582278
ΔBcpnl1.1	high N	2 dpi	41.2291933418694
ΔBcpnl1.1	high N	2 dpi	42.3628691983122
ΔBcpnl1.1	high N	2 dpi	44.7257383966245
ΔBcpnl1.1	high N	2 dpi	45.1476793248945
ΔBcpnl1.1	high N	2 dpi	45.9071729957806
ΔBcpnl1.1	high N	2 dpi	46.0759493670886
ΔBcpnl1.1	high N	2 dpi	46.6666666666667
ΔBcpnl1.1	high N	2 dpi	46.8354430379747
ΔBcpnl1.1	high N	2 dpi	47.7637130801688
ΔBcpnl1.1	high N	2 dpi	48.7763713080169
ΔBcpnl1.1	high N	2 dpi	50.7042253521127
ΔBcpnl1.1	high N	2 dpi	66.3252240717029
ΔBcpnl1.2	high N	2 dpi	15.0380710659898
ΔBcpnl1.2	high N	2 dpi	19.6065989847716
ΔBcpnl1.2	high N	2 dpi	21.8274111675127
ΔBcpnl1.2	high N	2 dpi	22.7791878172589
ΔBcpnl1.2	high N	2 dpi	25.5710659898477
ΔBcpnl1.2	high N	2 dpi	25.5710659898477
ΔBcpnl1.2	high N	2 dpi	26.7131979695431
ΔBcpnl1.2	high N	2 dpi	27.2208121827411
ΔBcpnl1.2	high N	2 dpi	27.4746192893401
ΔBcpnl1.2	high N	2 dpi	27.6649746192893
ΔBcpnl1.2	high N	2 dpi	27.9822335025381
ΔBcpnl1.2	high N	2 dpi	28.1725888324873
ΔBcpnl1.2	high N	2 dpi	29.9492385786802
ΔBcpnl1.2	high N	2 dpi	30.126582278481
ΔBcpnl1.2	high N	2 dpi	30.2664974619289
ΔBcpnl1.2	high N	2 dpi	30.3299492385787
ΔBcpnl1.2	high N	2 dpi	30.5837563451777
ΔBcpnl1.2	high N	2 dpi	30.5837563451777
ΔBcpnl1.2	high N	2 dpi	31.2817258883249
ΔBcpnl1.2	high N	2 dpi	32.1518987341772
ΔBcpnl1.2	high N	2 dpi	32.2335025380711
ΔBcpnl1.2	high N	2 dpi	32.9065300896287
ΔBcpnl1.2	high N	2 dpi	36.0337552742616
ΔBcpnl1.2	high N	2 dpi	36.4916773367478
ΔBcpnl1.2	high N	2 dpi	36.6244725738397
ΔBcpnl1.2	high N	2 dpi	36.7477592829705
ΔBcpnl1.2	high N	2 dpi	37.0464135021097
ΔBcpnl1.2	high N	2 dpi	37.5527426160338
ΔBcpnl1.2	high N	2 dpi	40.6751054852321
ΔBcpnl1.2	high N	2 dpi	41.2658227848101
ΔBcpnl1.2	high N	2 dpi	41.3502109704641
ΔBcpnl1.2	high N	2 dpi	41.4345991561181
ΔBcpnl1.2	high N	2 dpi	41.9409282700422
ΔBcpnl1.2	high N	2 dpi	43.6619718309859
ΔBcpnl1.2	high N	2 dpi	43.7974683544304
ΔBcpnl1.2	high N	2 dpi	48.0153649167734
ΔBcpnl1.2	high N	2 dpi	53.6491677336748
ΔBcpnl1.3	high N	2 dpi	12.753807106599
ΔBcpnl1.3	high N	2 dpi	17.8934010152284
ΔBcpnl1.3	high N	2 dpi	18.5827910339841
ΔBcpnl1.3	high N	2 dpi	18.9443239334779
ΔBcpnl1.3	high N	2 dpi	20.2458423716558
ΔBcpnl1.3	high N	2 dpi	20.3680203045685
ΔBcpnl1.3	high N	2 dpi	20.5350686912509
ΔBcpnl1.3	high N	2 dpi	21.3304410701374
ΔBcpnl1.3	high N	2 dpi	21.8908629441624
ΔBcpnl1.3	high N	2 dpi	22.6522842639594
ΔBcpnl1.3	high N	2 dpi	22.8426395939086
ΔBcpnl1.3	high N	2 dpi	23.1381055676067
ΔBcpnl1.3	high N	2 dpi	23.2233502538071
ΔBcpnl1.3	high N	2 dpi	23.2827187274042
ΔBcpnl1.3	high N	2 dpi	23.5719450469993
ΔBcpnl1.3	high N	2 dpi	23.8578680203046
ΔBcpnl1.3	high N	2 dpi	24.492385786802
ΔBcpnl1.3	high N	2 dpi	24.5569620253165
ΔBcpnl1.3	high N	2 dpi	24.6565437454808
ΔBcpnl1.3	high N	2 dpi	24.9789029535865
ΔBcpnl1.3	high N	2 dpi	25.6345177664975
ΔBcpnl1.3	high N	2 dpi	25.8642765685019
ΔBcpnl1.3	high N	2 dpi	26.1026753434563
ΔBcpnl1.3	high N	2 dpi	26.2472885032538
ΔBcpnl1.3	high N	2 dpi	26.4593908629442
ΔBcpnl1.3	high N	2 dpi	26.6088214027477
ΔBcpnl1.3	high N	2 dpi	26.8401015228426
ΔBcpnl1.3	high N	2 dpi	26.8401015228426
ΔBcpnl1.3	high N	2 dpi	26.9670050761421
ΔBcpnl1.3	high N	2 dpi	27.2208121827411
ΔBcpnl1.3	high N	2 dpi	27.3477157360406
ΔBcpnl1.3	high N	2 dpi	27.4111675126904
ΔBcpnl1.3	high N	2 dpi	27.9822335025381
ΔBcpnl1.3	high N	2 dpi	28.7763713080169
ΔBcpnl1.3	high N	2 dpi	28.8607594936709
ΔBcpnl1.3	high N	2 dpi	29.0295358649789
ΔBcpnl1.3	high N	2 dpi	29.2118582791034
ΔBcpnl1.3	high N	2 dpi	29.4287780187997
ΔBcpnl1.3	high N	2 dpi	29.5010845986985
ΔBcpnl1.3	high N	2 dpi	29.9349240780911
ΔBcpnl1.3	high N	2 dpi	31.5611814345992
ΔBcpnl1.3	high N	2 dpi	31.8987341772152
ΔBcpnl1.3	high N	2 dpi	32.2362869198312
ΔBcpnl1.3	high N	2 dpi	32.4050632911392
ΔBcpnl1.3	high N	2 dpi	32.4050632911392
ΔBcpnl1.3	high N	2 dpi	32.8270042194093
ΔBcpnl1.3	high N	2 dpi	37.2151898734177
ΔBcpnl1.3	high N	2 dpi	41.3572343149808
ΔBcpnl1.3	high N	2 dpi	50.4481434058899
ΔBcpnl1.3	high N	2 dpi	55.1856594110115
ΔBcpnl1.3	high N	2 dpi	63.764404609475
ΔBcpnl1.3	high N	2 dpi	70.1664532650448
B05.10	high N	3 dpi	62.5
B05.10	high N	3 dpi	70.5583756345178
B05.10	high N	3 dpi	70.9390862944162
B05.10	high N	3 dpi	72.1619667389732
B05.10	high N	3 dpi	72.9957805907173
B05.10	high N	3 dpi	73.2233502538071
B05.10	high N	3 dpi	73.5864978902953
B05.10	high N	3 dpi	73.6040609137056
B05.10	high N	3 dpi	74.1772151898734
B05.10	high N	3 dpi	74.5991561181435
B05.10	high N	3 dpi	74.6926970354302
B05.10	high N	3 dpi	74.9365482233503
B05.10	high N	3 dpi	76.8401015228426
B05.10	high N	3 dpi	77.0939086294416
B05.10	high N	3 dpi	81.1814345991561
B05.10	high N	3 dpi	81.2182741116751
B05.10	high N	3 dpi	81.4345991561181
B05.10	high N	3 dpi	82.1097046413502
B05.10	high N	3 dpi	82.2784810126582
B05.10	high N	3 dpi	82.8680203045685
B05.10	high N	3 dpi	83.0079537237889
B05.10	high N	3 dpi	83.2067510548523
B05.10	high N	3 dpi	83.2248734634852
B05.10	high N	3 dpi	83.3755274261603
B05.10	high N	3 dpi	85.3217642805495
B05.10	high N	3 dpi	85.6832971800434
B05.10	high N	3 dpi	89.9493853940709
B05.10	high N	3 dpi	91.1392405063291
B05.10	high N	3 dpi	91.3071065989848
B05.10	high N	3 dpi	98.8430947216197
B05.10	high N	3 dpi	99.2046276211135
B05.10	high N	3 dpi	100
B05.10	high N	3 dpi	100
B05.10	high N	3 dpi	100
ΔBcpnl1.1	high N	3 dpi	44.6700507614213
ΔBcpnl1.1	high N	3 dpi	46.8546637744035
ΔBcpnl1.1	high N	3 dpi	47.4619289340102
ΔBcpnl1.1	high N	3 dpi	50.0634517766497
ΔBcpnl1.1	high N	3 dpi	51.4593908629442
ΔBcpnl1.1	high N	3 dpi	52.0939086294416
ΔBcpnl1.1	high N	3 dpi	54.758883248731
ΔBcpnl1.1	high N	3 dpi	56.4086294416244
ΔBcpnl1.1	high N	3 dpi	58.4960231381056
ΔBcpnl1.1	high N	3 dpi	58.7852494577007
ΔBcpnl1.1	high N	3 dpi	60.6598984771574
ΔBcpnl1.1	high N	3 dpi	61.5328994938539
ΔBcpnl1.1	high N	3 dpi	62.3282718727404
ΔBcpnl1.1	high N	3 dpi	63.007614213198
ΔBcpnl1.1	high N	3 dpi	64.4670050761421
ΔBcpnl1.1	high N	3 dpi	65.4374548083876
ΔBcpnl1.1	high N	3 dpi	65.9263959390863
ΔBcpnl1.1	high N	3 dpi	66.0532994923858
ΔBcpnl1.1	high N	3 dpi	66.3051337671728
ΔBcpnl1.1	high N	3 dpi	66.8354430379747
ΔBcpnl1.1	high N	3 dpi	70.7158351409978
ΔBcpnl1.1	high N	3 dpi	75.4880694143167
ΔBcpnl1.1	high N	3 dpi	76.5726681127983
ΔBcpnl1.1	high N	3 dpi	81.4345991561181
ΔBcpnl1.1	high N	3 dpi	82.6160337552743
ΔBcpnl1.1	high N	3 dpi	82.9535864978903
ΔBcpnl1.1	high N	3 dpi	86.9198312236287
ΔBcpnl1.1	high N	3 dpi	89.4514767932489
ΔBcpnl1.1	high N	3 dpi	90.8016877637131
ΔBcpnl1.1	high N	3 dpi	90.8860759493671
ΔBcpnl1.1	high N	3 dpi	91.8987341772152
ΔBcpnl1.1	high N	3 dpi	94.1772151898734
ΔBcpnl1.1	high N	3 dpi	97.7215189873418
ΔBcpnl1.1	high N	3 dpi	98.1434599156118
ΔBcpnl1.2	high N	3 dpi	30.5203045685279
ΔBcpnl1.2	high N	3 dpi	45.8756345177665
ΔBcpnl1.2	high N	3 dpi	45.9915611814346
ΔBcpnl1.2	high N	3 dpi	47.7791878172589
ΔBcpnl1.2	high N	3 dpi	54.3459915611814
ΔBcpnl1.2	high N	3 dpi	56.5355329949239
ΔBcpnl1.2	high N	3 dpi	56.9162436548223
ΔBcpnl1.2	high N	3 dpi	57.1308016877637
ΔBcpnl1.2	high N	3 dpi	57.741116751269
ΔBcpnl1.2	high N	3 dpi	58.248730964467
ΔBcpnl1.2	high N	3 dpi	59.4092827004219
ΔBcpnl1.2	high N	3 dpi	60.2791878172589
ΔBcpnl1.2	high N	3 dpi	62.0558375634518
ΔBcpnl1.2	high N	3 dpi	64.9746192893401
ΔBcpnl1.2	high N	3 dpi	66.243654822335
ΔBcpnl1.2	high N	3 dpi	68.4010152284264
ΔBcpnl1.2	high N	3 dpi	71.1294416243655
ΔBcpnl1.2	high N	3 dpi	71.1928934010152
ΔBcpnl1.2	high N	3 dpi	74.8523206751055
ΔBcpnl1.2	high N	3 dpi	75.0210970464135
ΔBcpnl1.2	high N	3 dpi	79.662447257384
ΔBcpnl1.2	high N	3 dpi	83.1223628691983
ΔBcpnl1.2	high N	3 dpi	88.1856540084388
ΔBcpnl1.2	high N	3 dpi	88.8607594936709
ΔBcpnl1.2	high N	3 dpi	88.9451476793249
ΔBcpnl1.2	high N	3 dpi	96.7088607594937
ΔBcpnl1.3	high N	3 dpi	40.9282700421941
ΔBcpnl1.3	high N	3 dpi	41.3071065989848
ΔBcpnl1.3	high N	3 dpi	43.9662447257384
ΔBcpnl1.3	high N	3 dpi	43.9662447257384
ΔBcpnl1.3	high N	3 dpi	45.241116751269
ΔBcpnl1.3	high N	3 dpi	46.9198312236287
ΔBcpnl1.3	high N	3 dpi	47.3984771573604
ΔBcpnl1.3	high N	3 dpi	50.507614213198
ΔBcpnl1.3	high N	3 dpi	50.6979695431472
ΔBcpnl1.3	high N	3 dpi	51.2690355329949
ΔBcpnl1.3	high N	3 dpi	51.409978308026
ΔBcpnl1.3	high N	3 dpi	52.4050632911392
ΔBcpnl1.3	high N	3 dpi	53.8705583756345
ΔBcpnl1.3	high N	3 dpi	54.8223350253807
ΔBcpnl1.3	high N	3 dpi	55.1898734177215
ΔBcpnl1.3	high N	3 dpi	56.7088607594937
ΔBcpnl1.3	high N	3 dpi	57.0498915401301
ΔBcpnl1.3	high N	3 dpi	57.2668112798265
ΔBcpnl1.3	high N	3 dpi	57.5527426160338
ΔBcpnl1.3	high N	3 dpi	58.0590717299578
ΔBcpnl1.3	high N	3 dpi	58.062183658713
ΔBcpnl1.3	high N	3 dpi	59.2005076142132
ΔBcpnl1.3	high N	3 dpi	59.2190889370933
ΔBcpnl1.3	high N	3 dpi	59.5177664974619
ΔBcpnl1.3	high N	3 dpi	59.8984771573604
ΔBcpnl1.3	high N	3 dpi	61.0267534345625
ΔBcpnl1.3	high N	3 dpi	62.1113521330441
ΔBcpnl1.3	high N	3 dpi	62.6174981923355
ΔBcpnl1.3	high N	3 dpi	63.3755274261603
ΔBcpnl1.3	high N	3 dpi	67.0685279187817
ΔBcpnl1.3	high N	3 dpi	67.5343456254519
ΔBcpnl1.3	high N	3 dpi	67.6793248945148
ΔBcpnl1.3	high N	3 dpi	68.8607594936709
ΔBcpnl1.3	high N	3 dpi	70.7881417208966

## Sheet: Fig3C
strain	plant nitrogen nutrition	day post-inoculation	lesion size (cm2)
B05.10	high N	2 dpi	0.622
B05.10	high N	2 dpi	0.628
B05.10	high N	2 dpi	0.764
B05.10	high N	2 dpi	0.626
B05.10	high N	2 dpi	0.639
B05.10	high N	2 dpi	0.769
B05.10	high N	2 dpi	0.552
B05.10	high N	2 dpi	0.424
B05.10	high N	2 dpi	0.661
B05.10	high N	2 dpi	0.536
B05.10	high N	2 dpi	0.445
B05.10	high N	2 dpi	0.583
B05.10	high N	2 dpi	0.723
B05.10	high N	2 dpi	0.621
B05.10	high N	2 dpi	0.574
ΔBcpnl1.1	high N	2 dpi	0.361
ΔBcpnl1.1	high N	2 dpi	0.487
ΔBcpnl1.1	high N	2 dpi	0.365
ΔBcpnl1.1	high N	2 dpi	0.315
ΔBcpnl1.1	high N	2 dpi	0.352
ΔBcpnl1.1	high N	2 dpi	0.383
ΔBcpnl1.1	high N	2 dpi	0.256
ΔBcpnl1.1	high N	2 dpi	0.308
ΔBcpnl1.1	high N	2 dpi	0.479
ΔBcpnl1.1	high N	2 dpi	0.361
ΔBcpnl1.1	high N	2 dpi	0.362
ΔBcpnl1.1	high N	2 dpi	0.458
ΔBcpnl1.1	high N	2 dpi	0.486
ΔBcpnl1.1	high N	2 dpi	0.337
ΔBcpnl1.1	high N	2 dpi	0.436
ΔBcpnl1.1c1	high N	2 dpi	0.559
ΔBcpnl1.1c1	high N	2 dpi	0.538
ΔBcpnl1.1c1	high N	2 dpi	0.568
ΔBcpnl1.1c1	high N	2 dpi	0.536
ΔBcpnl1.1c1	high N	2 dpi	0.552
ΔBcpnl1.1c1	high N	2 dpi	0.553
ΔBcpnl1.1c1	high N	2 dpi	0.563
ΔBcpnl1.1c1	high N	2 dpi	0.578
ΔBcpnl1.1c1	high N	2 dpi	0.479
ΔBcpnl1.1c1	high N	2 dpi	0.557
ΔBcpnl1.1c1	high N	2 dpi	0.548
ΔBcpnl1.1c1	high N	2 dpi	0.574
ΔBcpnl1.1c1	high N	2 dpi	0.583
ΔBcpnl1.1c1	high N	2 dpi	0.636
ΔBcpnl1.1c1	high N	2 dpi	0.577
ΔBcpnl1.1c2	high N	2 dpi	0.379
ΔBcpnl1.1c2	high N	2 dpi	0.613
ΔBcpnl1.1c2	high N	2 dpi	0.462
ΔBcpnl1.1c2	high N	2 dpi	0.467
ΔBcpnl1.1c2	high N	2 dpi	0.44
ΔBcpnl1.1c2	high N	2 dpi	0.418
ΔBcpnl1.1c2	high N	2 dpi	0.486
ΔBcpnl1.1c2	high N	2 dpi	0.496
ΔBcpnl1.1c2	high N	2 dpi	0.455
ΔBcpnl1.1c2	high N	2 dpi	0.372
ΔBcpnl1.1c2	high N	2 dpi	0.484
ΔBcpnl1.1c2	high N	2 dpi	0.504
ΔBcpnl1.1c2	high N	2 dpi	0.483
ΔBcpnl1.1c2	high N	2 dpi	0.574
ΔBcpnl1.1c2	high N	2 dpi	0.577
B05.10	high N	3 dpi	1.009
B05.10	high N	3 dpi	1.013
B05.10	high N	3 dpi	1.053
B05.10	high N	3 dpi	1.131
B05.10	high N	3 dpi	1.056
B05.10	high N	3 dpi	1.289
B05.10	high N	3 dpi	1.154
B05.10	high N	3 dpi	1.268
B05.10	high N	3 dpi	0.985
B05.10	high N	3 dpi	1.184
B05.10	high N	3 dpi	0.977
B05.10	high N	3 dpi	0.886
B05.10	high N	3 dpi	0.902
B05.10	high N	3 dpi	1.047
B05.10	high N	3 dpi	0.944
ΔBcpnl1.1	high N	3 dpi	0.498
ΔBcpnl1.1	high N	3 dpi	0.587
ΔBcpnl1.1	high N	3 dpi	0.6
ΔBcpnl1.1	high N	3 dpi	0.672
ΔBcpnl1.1	high N	3 dpi	0.71
ΔBcpnl1.1	high N	3 dpi	0.759
ΔBcpnl1.1	high N	3 dpi	0.78
ΔBcpnl1.1	high N	3 dpi	0.794
ΔBcpnl1.1	high N	3 dpi	0.822
ΔBcpnl1.1	high N	3 dpi	0.867
ΔBcpnl1.1c1	high N	3 dpi	0.81
ΔBcpnl1.1c1	high N	3 dpi	0.798
ΔBcpnl1.1c1	high N	3 dpi	0.938
ΔBcpnl1.1c1	high N	3 dpi	0.914
ΔBcpnl1.1c1	high N	3 dpi	0.889
ΔBcpnl1.1c1	high N	3 dpi	0.844
ΔBcpnl1.1c1	high N	3 dpi	0.895
ΔBcpnl1.1c1	high N	3 dpi	0.872
ΔBcpnl1.1c1	high N	3 dpi	0.889
ΔBcpnl1.1c1	high N	3 dpi	0.816
ΔBcpnl1.1c1	high N	3 dpi	0.718
ΔBcpnl1.1c1	high N	3 dpi	0.876
ΔBcpnl1.1c1	high N	3 dpi	0.807
ΔBcpnl1.1c1	high N	3 dpi	0.846
ΔBcpnl1.1c1	high N	3 dpi	0.963
ΔBcpnl1.1c2	high N	3 dpi	1.036
ΔBcpnl1.1c2	high N	3 dpi	0.918
ΔBcpnl1.1c2	high N	3 dpi	0.869
ΔBcpnl1.1c2	high N	3 dpi	0.85
ΔBcpnl1.1c2	high N	3 dpi	0.718
ΔBcpnl1.1c2	high N	3 dpi	0.895
ΔBcpnl1.1c2	high N	3 dpi	1.05
ΔBcpnl1.1c2	high N	3 dpi	1.05
ΔBcpnl1.1c2	high N	3 dpi	0.761
ΔBcpnl1.1c2	high N	3 dpi	0.802
ΔBcpnl1.1c2	high N	3 dpi	0.974
ΔBcpnl1.1c2	high N	3 dpi	0.769
ΔBcpnl1.1c2	high N	3 dpi	0.862
ΔBcpnl1.1c2	high N	3 dpi	0.918
ΔBcpnl1.1c2	high N	3 dpi	0.912

## Sheet: Fig3F
strain	plant nitrogen nutrition	day post-inoculation	lesion size (cm2)
B05.10	high N	2 dpi	0.836
B05.10	high N	2 dpi	0.891
B05.10	high N	2 dpi	0.881
B05.10	high N	2 dpi	0.858
B05.10	high N	2 dpi	0.871
B05.10	high N	2 dpi	1.047
B05.10	high N	2 dpi	1.222
B05.10	high N	2 dpi	1.132
B05.10	high N	2 dpi	1.183
B05.10	high N	2 dpi	1.037
B05.10	high N	2 dpi	0.874
B05.10	high N	2 dpi	0.860
B05.10	high N	2 dpi	0.838
B05.10	high N	2 dpi	0.915
B05.10	high N	2 dpi	0.632
B05.10	high N	2 dpi	0.709
B05.10	high N	2 dpi	0.772
B05.10	high N	2 dpi	0.722
B05.10	high N	2 dpi	0.911
B05.10	high N	2 dpi	0.885
B05.10	high N	2 dpi	0.595
B05.10	high N	2 dpi	0.916
B05.10	high N	2 dpi	0.761
B05.10	high N	2 dpi	0.830
B05.10	high N	2 dpi	0.733
B05.10	high N	2 dpi	1.019
B05.10	high N	2 dpi	1.063
B05.10	high N	2 dpi	1.077
B05.10	high N	2 dpi	0.766
B05.10	high N	2 dpi	0.763
B05.10	high N	2 dpi	0.930
B05.10	high N	2 dpi	0.829
B05.10	high N	2 dpi	0.952
B05.10	high N	2 dpi	0.696
B05.10	high N	2 dpi	0.956
B05.10	high N	2 dpi	1.145
B05.10	high N	2 dpi	1.032
B05.10	high N	2 dpi	1.229
B05.10	high N	2 dpi	1.221
B05.10	high N	2 dpi	1.179
ΔBcpnl1.1	high N	2 dpi	0.428
ΔBcpnl1.1	high N	2 dpi	0.560
ΔBcpnl1.1	high N	2 dpi	0.494
ΔBcpnl1.1	high N	2 dpi	0.497
ΔBcpnl1.1	high N	2 dpi	0.496
ΔBcpnl1.1	high N	2 dpi	0.511
ΔBcpnl1.1	high N	2 dpi	0.456
ΔBcpnl1.1	high N	2 dpi	0.496
ΔBcpnl1.1	high N	2 dpi	0.763
ΔBcpnl1.1	high N	2 dpi	0.745
ΔBcpnl1.1	high N	2 dpi	0.688
ΔBcpnl1.1	high N	2 dpi	0.622
ΔBcpnl1.1	high N	2 dpi	0.489
ΔBcpnl1.1	high N	2 dpi	0.439
ΔBcpnl1.1	high N	2 dpi	0.568
ΔBcpnl1.1	high N	2 dpi	0.664
ΔBcpnl1.1	high N	2 dpi	0.600
ΔBcpnl1.1	high N	2 dpi	0.844
ΔBcpnl1.1	high N	2 dpi	0.789
ΔBcpnl1.1	high N	2 dpi	0.587
ΔBcpnl1.1	high N	2 dpi	0.642
ΔBcpnl1.1	high N	2 dpi	0.720
ΔBcpnl1.1	high N	2 dpi	0.629
ΔBcpnl1.1	high N	2 dpi	0.684
ΔBcpnl1.1	high N	2 dpi	0.595
ΔBcpnl1.1	high N	2 dpi	0.526
ΔBcpnl1.1	high N	2 dpi	0.504
ΔBcpnl1.1	high N	2 dpi	0.602
ΔBcpnl1.1	high N	2 dpi	0.749
ΔBcpnl1.1	high N	2 dpi	0.653
ΔBcpnl1.1	high N	2 dpi	0.809
ΔBcpnl1.1	high N	2 dpi	0.718
ΔBcpnl1.1	high N	2 dpi	0.681
ΔBcpnl1.1	high N	2 dpi	0.705
ΔBcpnl1.1	high N	2 dpi	0.550
ΔBcpnl1.1	high N	2 dpi	0.532
ΔBcpnl1.1	high N	2 dpi	0.425
ΔBcpnl1.1	high N	2 dpi	0.616
ΔBcpnl1.2	high N	2 dpi	0.413
ΔBcpnl1.2	high N	2 dpi	0.600
ΔBcpnl1.2	high N	2 dpi	0.555
ΔBcpnl1.2	high N	2 dpi	0.443
ΔBcpnl1.2	high N	2 dpi	0.588
ΔBcpnl1.2	high N	2 dpi	0.587
ΔBcpnl1.2	high N	2 dpi	0.553
ΔBcpnl1.2	high N	2 dpi	0.562
ΔBcpnl1.2	high N	2 dpi	0.570
ΔBcpnl1.2	high N	2 dpi	0.725
ΔBcpnl1.2	high N	2 dpi	0.777
ΔBcpnl1.2	high N	2 dpi	0.739
ΔBcpnl1.2	high N	2 dpi	0.397
ΔBcpnl1.2	high N	2 dpi	0.339
ΔBcpnl1.2	high N	2 dpi	0.491
ΔBcpnl1.2	high N	2 dpi	0.490
ΔBcpnl1.2	high N	2 dpi	0.648
ΔBcpnl1.2	high N	2 dpi	0.632
ΔBcpnl1.2	high N	2 dpi	0.499
ΔBcpnl1.2	high N	2 dpi	0.628
ΔBcpnl1.2	high N	2 dpi	0.639
ΔBcpnl1.2	high N	2 dpi	0.692
ΔBcpnl1.2	high N	2 dpi	0.596
ΔBcpnl1.2	high N	2 dpi	0.705
ΔBcpnl1.2	high N	2 dpi	0.632
ΔBcpnl1.2	high N	2 dpi	0.554
ΔBcpnl1.2	high N	2 dpi	0.523
ΔBcpnl1.2	high N	2 dpi	0.588
ΔBcpnl1.2	high N	2 dpi	0.560
ΔBcpnl1.2	high N	2 dpi	0.549
ΔBcpnl1.2	high N	2 dpi	0.673
ΔBcpnl1.2	high N	2 dpi	0.663
ΔBcpnl1.2	high N	2 dpi	0.737
ΔBcpnl1.2	high N	2 dpi	0.712
ΔBcpnl1.2	high N	2 dpi	0.755
ΔBcpnl1.2	high N	2 dpi	0.779
ΔBcpnl1.2	high N	2 dpi	0.734
ΔBcpnl1.2	high N	2 dpi	0.670
ΔBcpnl1.2	high N	2 dpi	0.942
ΔBcpnl1.2	high N	2 dpi	0.706
ΔBcpnl1.3	high N	2 dpi	0.548
ΔBcpnl1.3	high N	2 dpi	0.564
ΔBcpnl1.3	high N	2 dpi	0.544
ΔBcpnl1.3	high N	2 dpi	0.480
ΔBcpnl1.3	high N	2 dpi	0.679
ΔBcpnl1.3	high N	2 dpi	0.591
ΔBcpnl1.3	high N	2 dpi	0.624
ΔBcpnl1.3	high N	2 dpi	0.711
ΔBcpnl1.3	high N	2 dpi	0.851
ΔBcpnl1.3	high N	2 dpi	0.615
ΔBcpnl1.3	high N	2 dpi	0.699
ΔBcpnl1.3	high N	2 dpi	0.827
ΔBcpnl1.3	high N	2 dpi	0.853
ΔBcpnl1.3	high N	2 dpi	0.655
ΔBcpnl1.3	high N	2 dpi	0.631
ΔBcpnl1.3	high N	2 dpi	0.612
ΔBcpnl1.3	high N	2 dpi	0.642
ΔBcpnl1.3	high N	2 dpi	0.671
ΔBcpnl1.3	high N	2 dpi	0.731
ΔBcpnl1.3	high N	2 dpi	0.578
ΔBcpnl1.3	high N	2 dpi	0.653
ΔBcpnl1.3	high N	2 dpi	0.724
ΔBcpnl1.3	high N	2 dpi	0.620
ΔBcpnl1.3	high N	2 dpi	0.755
ΔBcpnl1.3	high N	2 dpi	0.710
ΔBcpnl1.3	high N	2 dpi	0.631
ΔBcpnl1.3	high N	2 dpi	0.577
ΔBcpnl1.3	high N	2 dpi	0.562
ΔBcpnl1.3	high N	2 dpi	0.560
ΔBcpnl1.3	high N	2 dpi	0.615
ΔBcpnl1.3	high N	2 dpi	0.578
ΔBcpnl1.3	high N	2 dpi	0.516
ΔBcpnl1.3	high N	2 dpi	0.441
ΔBcpnl1.3	high N	2 dpi	0.445
ΔBcpnl1.3	high N	2 dpi	0.439
ΔBcpnl1.3	high N	2 dpi	0.392
ΔBcpnl1.3	high N	2 dpi	0.496
ΔBcpnl1.3	high N	2 dpi	0.597
B05.10	high N	3 dpi	2.330
B05.10	high N	3 dpi	1.948
B05.10	high N	3 dpi	1.799
B05.10	high N	3 dpi	1.739
B05.10	high N	3 dpi	1.859
B05.10	high N	3 dpi	2.639
B05.10	high N	3 dpi	3.003
B05.10	high N	3 dpi	3.126
B05.10	high N	3 dpi	3.004
B05.10	high N	3 dpi	1.542
B05.10	high N	3 dpi	1.868
B05.10	high N	3 dpi	2.473
B05.10	high N	3 dpi	1.858
B05.10	high N	3 dpi	1.631
B05.10	high N	3 dpi	1.891
B05.10	high N	3 dpi	1.891
B05.10	high N	3 dpi	1.431
B05.10	high N	3 dpi	2.034
B05.10	high N	3 dpi	1.498
B05.10	high N	3 dpi	2.360
B05.10	high N	3 dpi	1.250
B05.10	high N	3 dpi	1.396
B05.10	high N	3 dpi	1.803
B05.10	high N	3 dpi	1.862
B05.10	high N	3 dpi	1.673
B05.10	high N	3 dpi	2.155
B05.10	high N	3 dpi	2.583
B05.10	high N	3 dpi	2.312
B05.10	high N	3 dpi	1.190
B05.10	high N	3 dpi	2.042
B05.10	high N	3 dpi	1.343
B05.10	high N	3 dpi	1.666
B05.10	high N	3 dpi	1.816
B05.10	high N	3 dpi	2.280
B05.10	high N	3 dpi	2.081
B05.10	high N	3 dpi	2.434
B05.10	high N	3 dpi	1.996
B05.10	high N	3 dpi	2.645
B05.10	high N	3 dpi	2.254
B05.10	high N	3 dpi	3.099
ΔBcpnl1.1	high N	3 dpi	0.978
ΔBcpnl1.1	high N	3 dpi	1.399
ΔBcpnl1.1	high N	3 dpi	1.189
ΔBcpnl1.1	high N	3 dpi	1.662
ΔBcpnl1.1	high N	3 dpi	1.936
ΔBcpnl1.1	high N	3 dpi	1.801
ΔBcpnl1.1	high N	3 dpi	1.050
ΔBcpnl1.1	high N	3 dpi	1.511
ΔBcpnl1.1	high N	3 dpi	1.043
ΔBcpnl1.1	high N	3 dpi	1.078
ΔBcpnl1.1	high N	3 dpi	1.120
ΔBcpnl1.1	high N	3 dpi	1.282
ΔBcpnl1.1	high N	3 dpi	1.174
ΔBcpnl1.1	high N	3 dpi	1.105
ΔBcpnl1.1	high N	3 dpi	1.067
ΔBcpnl1.1	high N	3 dpi	1.570
ΔBcpnl1.1	high N	3 dpi	1.386
ΔBcpnl1.1	high N	3 dpi	1.876
ΔBcpnl1.1	high N	3 dpi	2.108
ΔBcpnl1.1	high N	3 dpi	2.090
ΔBcpnl1.1	high N	3 dpi	2.224
ΔBcpnl1.1	high N	3 dpi	2.235
ΔBcpnl1.1	high N	3 dpi	2.382
ΔBcpnl1.1	high N	3 dpi	1.446
ΔBcpnl1.1	high N	3 dpi	1.555
ΔBcpnl1.1	high N	3 dpi	1.104
ΔBcpnl1.1	high N	3 dpi	1.177
ΔBcpnl1.1	high N	3 dpi	1.181
ΔBcpnl1.1	high N	3 dpi	1.154
ΔBcpnl1.1	high N	3 dpi	1.188
ΔBcpnl1.1	high N	3 dpi	1.353
ΔBcpnl1.1	high N	3 dpi	0.958
ΔBcpnl1.1	high N	3 dpi	0.944
ΔBcpnl1.1	high N	3 dpi	1.973
ΔBcpnl1.1	high N	3 dpi	1.971
ΔBcpnl1.1	high N	3 dpi	2.124
ΔBcpnl1.1	high N	3 dpi	2.326
ΔBcpnl1.1	high N	3 dpi	1.759
ΔBcpnl1.2	high N	3 dpi	1.222
ΔBcpnl1.2	high N	3 dpi	1.370
ΔBcpnl1.2	high N	3 dpi	1.232
ΔBcpnl1.2	high N	3 dpi	1.221
ΔBcpnl1.2	high N	3 dpi	1.252
ΔBcpnl1.2	high N	3 dpi	1.416
ΔBcpnl1.2	high N	3 dpi	1.190
ΔBcpnl1.2	high N	3 dpi	1.116
ΔBcpnl1.2	high N	3 dpi	1.145
ΔBcpnl1.2	high N	3 dpi	1.809
ΔBcpnl1.2	high N	3 dpi	1.524
ΔBcpnl1.2	high N	3 dpi	0.848
ΔBcpnl1.2	high N	3 dpi	0.876
ΔBcpnl1.2	high N	3 dpi	0.809
ΔBcpnl1.2	high N	3 dpi	1.678
ΔBcpnl1.2	high N	3 dpi	1.737
ΔBcpnl1.2	high N	3 dpi	2.239
ΔBcpnl1.2	high N	3 dpi	0.742
ΔBcpnl1.2	high N	3 dpi	1.761
ΔBcpnl1.2	high N	3 dpi	1.441
ΔBcpnl1.2	high N	3 dpi	1.562
ΔBcpnl1.2	high N	3 dpi	1.645
ΔBcpnl1.2	high N	3 dpi	1.288
ΔBcpnl1.2	high N	3 dpi	1.112
ΔBcpnl1.2	high N	3 dpi	1.200
ΔBcpnl1.2	high N	3 dpi	1.234
ΔBcpnl1.2	high N	3 dpi	1.110
ΔBcpnl1.2	high N	3 dpi	1.552
ΔBcpnl1.2	high N	3 dpi	1.037
ΔBcpnl1.2	high N	3 dpi	1.783
ΔBcpnl1.2	high N	3 dpi	2.166
ΔBcpnl1.2	high N	3 dpi	2.158
ΔBcpnl1.2	high N	3 dpi	2.029
ΔBcpnl1.2	high N	3 dpi	1.689
ΔBcpnl1.2	high N	3 dpi	1.892
ΔBcpnl1.2	high N	3 dpi	1.700
ΔBcpnl1.2	high N	3 dpi	1.646
ΔBcpnl1.2	high N	3 dpi	2.335
ΔBcpnl1.2	high N	3 dpi	2.001
ΔBcpnl1.2	high N	3 dpi	1.009
ΔBcpnl1.3	high N	3 dpi	1.362
ΔBcpnl1.3	high N	3 dpi	1.193
ΔBcpnl1.3	high N	3 dpi	1.490
ΔBcpnl1.3	high N	3 dpi	1.674
ΔBcpnl1.3	high N	3 dpi	1.343
ΔBcpnl1.3	high N	3 dpi	1.374
ΔBcpnl1.3	high N	3 dpi	1.559
ΔBcpnl1.3	high N	3 dpi	1.929
ΔBcpnl1.3	high N	3 dpi	1.327
ΔBcpnl1.3	high N	3 dpi	1.823
ΔBcpnl1.3	high N	3 dpi	2.315
ΔBcpnl1.3	high N	3 dpi	2.351
ΔBcpnl1.3	high N	3 dpi	1.799
ΔBcpnl1.3	high N	3 dpi	1.650
ΔBcpnl1.3	high N	3 dpi	1.615
ΔBcpnl1.3	high N	3 dpi	1.311
ΔBcpnl1.3	high N	3 dpi	1.271
ΔBcpnl1.3	high N	3 dpi	1.457
ΔBcpnl1.3	high N	3 dpi	1.256
ΔBcpnl1.3	high N	3 dpi	1.733
ΔBcpnl1.3	high N	3 dpi	1.183
ΔBcpnl1.3	high N	3 dpi	1.446
ΔBcpnl1.3	high N	3 dpi	1.860
ΔBcpnl1.3	high N	3 dpi	2.029
ΔBcpnl1.3	high N	3 dpi	1.463
ΔBcpnl1.3	high N	3 dpi	1.279
ΔBcpnl1.3	high N	3 dpi	1.431
ΔBcpnl1.3	high N	3 dpi	1.075
ΔBcpnl1.3	high N	3 dpi	1.094
ΔBcpnl1.3	high N	3 dpi	1.375
ΔBcpnl1.3	high N	3 dpi	1.347
ΔBcpnl1.3	high N	3 dpi	0.960
ΔBcpnl1.3	high N	3 dpi	0.974
ΔBcpnl1.3	high N	3 dpi	0.686
ΔBcpnl1.3	high N	3 dpi	0.794
ΔBcpnl1.3	high N	3 dpi	1.462
ΔBcpnl1.3	high N	3 dpi	1.458

## Sheet: Fig3G
strain	plant nitrogen nutrition	day post-inoculation	lesion size (% of the largest)
B05.10	high N	3 dpi	100
B05.10	high N	3 dpi	97.5347661188369
B05.10	high N	3 dpi	91.3400758533502
B05.10	low N	3 dpi	87.8002528445006
B05.10	high N	3 dpi	85.7142857142857
B05.10	high N	3 dpi	82.9329962073325
B05.10	high N	3 dpi	81.795195954488
B05.10	high N	3 dpi	81.4791403286978
B05.10	high N	3 dpi	81.2895069532238
B05.10	low N	3 dpi	78.5714285714286
B05.10	high N	3 dpi	77.8761061946903
B05.10	high N	3 dpi	77.4336283185841
B05.10	low N	3 dpi	76.2326169405815
B05.10	high N	3 dpi	75.2844500632111
B05.10	high N	3 dpi	75.031605562579
B05.10	high N	3 dpi	73.1352718078382
B05.10	low N	3 dpi	64.4121365360303
B05.10	low N	3 dpi	62.8318584070796
B05.10	high N	3 dpi	58.4070796460177
B05.10	low N	3 dpi	57.9646017699115
B05.10	low N	3 dpi	56.5107458912769
B05.10	high N	3 dpi	52.5284450063211
B05.10	low N	3 dpi	52.0227560050569
B05.10	low N	3 dpi	50.9481668773704
B05.10	low N	3 dpi	49.4310998735778
B05.10	low N	3 dpi	49.3678887484197
B05.10	low N	3 dpi	47.8508217446271
B05.10	low N	3 dpi	46.7762326169406
B05.10	high N	2 dpi	42.1618204804046
B05.10	low N	3 dpi	40.897597977244
B05.10	high N	2 dpi	40.7711757269279
B05.10	low N	3 dpi	39.2541087231353
B05.10	high N	2 dpi	39.1908975979772
B05.10	high N	2 dpi	38.8748419721871
B05.10	high N	2 dpi	38.1163084702908
B05.10	high N	2 dpi	37.9898862199747
B05.10	high N	2 dpi	37.8634639696587
B05.10	low N	2 dpi	37.2945638432364
B05.10	high N	2 dpi	37.2313527180784
B05.10	low N	2 dpi	36.1567635903919
B05.10	high N	2 dpi	35.3982300884956
B05.10	high N	2 dpi	34.6396965865992
B05.10	low N	2 dpi	34.3868520859671
B05.10	low N	2 dpi	33.2490518331226
B05.10	low N	2 dpi	33.1226295828066
B05.10	high N	2 dpi	32.7433628318584
B05.10	high N	2 dpi	32.2376738305942
B05.10	high N	2 dpi	31.795195954488
B05.10	low N	2 dpi	30.5309734513274
B05.10	high N	2 dpi	29.582806573957
B05.10	low N	2 dpi	28.5082174462705
B05.10	low N	2 dpi	28.3817951959545
B05.10	low N	2 dpi	27.7496839443742
B05.10	low N	2 dpi	25.5372945638432
B05.10	low N	2 dpi	25.3476611883692
B05.10	low N	2 dpi	24.1466498103666
B05.10	high N	2 dpi	23.1984829329962
B05.10	low N	2 dpi	22.1238938053097
B05.10	low N	2 dpi	20.9860935524652
B05.10	low N	2 dpi	17.3198482932996
B05.10	high N	3 dpi	94.9230769230769
B05.10	high N	3 dpi	92.6923076923077
B05.10	high N	3 dpi	88.9230769230769
B05.10	high N	3 dpi	87.1538461538461
B05.10	high N	3 dpi	86.6153846153846
B05.10	high N	3 dpi	84.6153846153846
B05.10	high N	3 dpi	84.6153846153846
B05.10	low N	3 dpi	83.6153846153846
B05.10	low N	3 dpi	83.4615384615385
B05.10	low N	3 dpi	83.2307692307692
B05.10	high N	3 dpi	83
B05.10	high N	3 dpi	82.3076923076923
B05.10	low N	3 dpi	81.8461538461538
B05.10	low N	3 dpi	79.4615384615385
B05.10	high N	3 dpi	75.9230769230769
B05.10	low N	3 dpi	75.2307692307692
B05.10	low N	3 dpi	73.4615384615385
B05.10	low N	3 dpi	72.6923076923077
B05.10	low N	3 dpi	72
B05.10	high N	3 dpi	71.3076923076923
B05.10	low N	3 dpi	71.3076923076923
B05.10	low N	3 dpi	71
B05.10	high N	3 dpi	69.7692307692308
B05.10	high N	3 dpi	69.3076923076923
B05.10	high N	3 dpi	66.6153846153846
B05.10	high N	3 dpi	66.3076923076923
B05.10	low N	3 dpi	65.9230769230769
B05.10	low N	3 dpi	65.6153846153846
B05.10	low N	3 dpi	64.5384615384615
B05.10	low N	3 dpi	61.6153846153846
B05.10	high N	2 dpi	56.0769230769231
B05.10	high N	2 dpi	55.9230769230769
B05.10	high N	2 dpi	54.7692307692308
B05.10	low N	2 dpi	54
B05.10	high N	2 dpi	51.1538461538461
B05.10	low N	2 dpi	49.3846153846154
B05.10	high N	2 dpi	49
B05.10	high N	2 dpi	48.2307692307692
B05.10	high N	2 dpi	48.0769230769231
B05.10	low N	2 dpi	48.0769230769231
B05.10	low N	2 dpi	46.8461538461538
B05.10	high N	2 dpi	46.2307692307692
B05.10	high N	2 dpi	45.3076923076923
B05.10	high N	2 dpi	45.2307692307692
B05.10	low N	2 dpi	45
B05.10	high N	2 dpi	44.0769230769231
B05.10	low N	2 dpi	43.6153846153846
B05.10	high N	2 dpi	43.0769230769231
B05.10	high N	2 dpi	42.3076923076923
B05.10	high N	2 dpi	42.3076923076923
B05.10	high N	2 dpi	41.6923076923077
B05.10	low N	2 dpi	41.5384615384615
B05.10	low N	2 dpi	41.4615384615385
B05.10	low N	2 dpi	40.4615384615385
B05.10	low N	2 dpi	39.4615384615385
B05.10	low N	2 dpi	39.3846153846154
B05.10	low N	2 dpi	38.2307692307692
B05.10	low N	2 dpi	38
B05.10	low N	2 dpi	33.6923076923077
B05.10	low N	2 dpi	31.2307692307692
ΔBcpnl1.1	high N	3 dpi	75.6005056890013
ΔBcpnl1.1	high N	3 dpi	69.0265486725664
ΔBcpnl1.1	low N	3 dpi	68.0151706700379
ΔBcpnl1.1	high N	3 dpi	63.9064475347661
ΔBcpnl1.1	low N	3 dpi	55.3097345132743
ΔBcpnl1.1	low N	3 dpi	55.0568900126422
ΔBcpnl1.1	high N	3 dpi	53.2869785082174
ΔBcpnl1.1	low N	3 dpi	51.4538558786346
ΔBcpnl1.1	high N	3 dpi	51.3274336283186
ΔBcpnl1.1	high N	3 dpi	51.3274336283186
ΔBcpnl1.1	high N	3 dpi	51.2010113780025
ΔBcpnl1.1	high N	3 dpi	50.6953223767383
ΔBcpnl1.1	high N	3 dpi	49.1782553729456
ΔBcpnl1.1	low N	3 dpi	49.1150442477876
ΔBcpnl1.1	low N	3 dpi	49.0518331226296
ΔBcpnl1.1	high N	3 dpi	48.7357774968394
ΔBcpnl1.1	low N	3 dpi	48.6093552465234
ΔBcpnl1.1	high N	3 dpi	47.9772439949431
ΔBcpnl1.1	high N	3 dpi	47.8508217446271
ΔBcpnl1.1	low N	3 dpi	47.4083438685209
ΔBcpnl1.1	low N	3 dpi	46.8394437420986
ΔBcpnl1.1	high N	3 dpi	45.0695322376738
ΔBcpnl1.1	low N	3 dpi	43.6156763590392
ΔBcpnl1.1	low N	3 dpi	43.5524652338812
ΔBcpnl1.1	high N	3 dpi	43.4260429835651
ΔBcpnl1.1	low N	3 dpi	42.2882427307206
ΔBcpnl1.1	low N	3 dpi	41.5929203539823
ΔBcpnl1.1	low N	3 dpi	39.9494310998736
ΔBcpnl1.1	low N	3 dpi	36.8520859671302
ΔBcpnl1.1	high N	3 dpi	36.283185840708
ΔBcpnl1.1	high N	2 dpi	18.9633375474083
ΔBcpnl1.1	low N	2 dpi	18.7104930467762
ΔBcpnl1.1	high N	2 dpi	18.3312262958281
ΔBcpnl1.1	high N	2 dpi	17.8255372945638
ΔBcpnl1.1	high N	2 dpi	17.1934260429836
ΔBcpnl1.1	low N	2 dpi	16.6877370417193
ΔBcpnl1.1	high N	2 dpi	15.865992414665
ΔBcpnl1.1	high N	2 dpi	15.802781289507
ΔBcpnl1.1	high N	2 dpi	14.0328697850822
ΔBcpnl1.1	low N	2 dpi	13.9064475347661
ΔBcpnl1.1	high N	2 dpi	13.7800252844501
ΔBcpnl1.1	low N	2 dpi	13.2743362831858
ΔBcpnl1.1	high N	2 dpi	12.7686472819216
ΔBcpnl1.1	low N	2 dpi	12.7054361567636
ΔBcpnl1.1	low N	2 dpi	12.6422250316056
ΔBcpnl1.1	low N	2 dpi	12.4525916561315
ΔBcpnl1.1	high N	2 dpi	12.2629582806574
ΔBcpnl1.1	high N	2 dpi	12.1365360303413
ΔBcpnl1.1	low N	2 dpi	12.0733249051833
ΔBcpnl1.1	low N	2 dpi	11.8836915297092
ΔBcpnl1.1	low N	2 dpi	11.8204804045512
ΔBcpnl1.1	low N	2 dpi	11.8204804045512
ΔBcpnl1.1	high N	2 dpi	11.5676359039191
ΔBcpnl1.1	low N	2 dpi	11.5676359039191
ΔBcpnl1.1	low N	2 dpi	11.1251580278129
ΔBcpnl1.1	high N	2 dpi	10.5562579013906
ΔBcpnl1.1	low N	2 dpi	10.4930467762326
ΔBcpnl1.1	high N	2 dpi	10.0505689001264
ΔBcpnl1.1	low N	2 dpi	10.0505689001264
ΔBcpnl1.1	high N	2 dpi	9.5448798988622
ΔBcpnl1.1	high N	3 dpi	100
ΔBcpnl1.1	high N	3 dpi	96.0769230769231
ΔBcpnl1.1	high N	3 dpi	93.4615384615385
ΔBcpnl1.1	high N	3 dpi	91.4615384615385
ΔBcpnl1.1	high N	3 dpi	86.3846153846154
ΔBcpnl1.1	low N	3 dpi	84.4615384615385
ΔBcpnl1.1	high N	3 dpi	80.8461538461538
ΔBcpnl1.1	low N	3 dpi	78.4615384615385
ΔBcpnl1.1	low N	3 dpi	77.6153846153846
ΔBcpnl1.1	low N	3 dpi	77.5384615384615
ΔBcpnl1.1	low N	3 dpi	77.4615384615385
ΔBcpnl1.1	high N	3 dpi	75.3076923076923
ΔBcpnl1.1	high N	3 dpi	74.3076923076923
ΔBcpnl1.1	high N	3 dpi	73.9230769230769
ΔBcpnl1.1	high N	3 dpi	73.0769230769231
ΔBcpnl1.1	high N	3 dpi	72.6153846153846
ΔBcpnl1.1	low N	3 dpi	72.4615384615385
ΔBcpnl1.1	low N	3 dpi	70.4615384615385
ΔBcpnl1.1	low N	3 dpi	69.9230769230769
ΔBcpnl1.1	high N	3 dpi	69.4615384615385
ΔBcpnl1.1	low N	3 dpi	69.3846153846154
ΔBcpnl1.1	high N	3 dpi	65.7692307692308
ΔBcpnl1.1	low N	3 dpi	65.2307692307692
ΔBcpnl1.1	low N	3 dpi	64.3846153846154
ΔBcpnl1.1	low N	3 dpi	58.9230769230769
ΔBcpnl1.1	high N	2 dpi	54.4615384615385
ΔBcpnl1.1	low N	3 dpi	51.5384615384615
ΔBcpnl1.1	high N	3 dpi	48.5384615384615
ΔBcpnl1.1	high N	2 dpi	47.6153846153846
ΔBcpnl1.1	low N	3 dpi	45.7692307692308
ΔBcpnl1.1	high N	2 dpi	45.1538461538462
ΔBcpnl1.1	high N	2 dpi	45.0769230769231
ΔBcpnl1.1	high N	2 dpi	45
ΔBcpnl1.1	high N	2 dpi	42.8461538461539
ΔBcpnl1.1	low N	3 dpi	42.7692307692308
ΔBcpnl1.1	high N	2 dpi	39.3846153846154
ΔBcpnl1.1	low N	2 dpi	37.6153846153846
ΔBcpnl1.1	high N	2 dpi	37.5384615384615
ΔBcpnl1.1	low N	2 dpi	37.3846153846154
ΔBcpnl1.1	high N	2 dpi	37.1538461538462
ΔBcpnl1.1	low N	2 dpi	36.8461538461538
ΔBcpnl1.1	high N	2 dpi	36.6153846153846
ΔBcpnl1.1	low N	2 dpi	36.1538461538462
ΔBcpnl1.1	low N	2 dpi	35.3846153846154
ΔBcpnl1.1	low N	2 dpi	34.7692307692308
ΔBcpnl1.1	low N	2 dpi	34.6153846153846
ΔBcpnl1.1	high N	2 dpi	34.5384615384615
ΔBcpnl1.1	low N	2 dpi	34.3076923076923
ΔBcpnl1.1	low N	2 dpi	33.1538461538462
ΔBcpnl1.1	high N	2 dpi	32.9230769230769
ΔBcpnl1.1	low N	2 dpi	32.1538461538461
ΔBcpnl1.1	high N	2 dpi	32
ΔBcpnl1.1	low N	2 dpi	31.6923076923077
ΔBcpnl1.1	low N	2 dpi	31.5384615384615
ΔBcpnl1.1	low N	2 dpi	31.3846153846154
ΔBcpnl1.1	high N	3 dpi	29.2307692307692
ΔBcpnl1.1	low N	2 dpi	29
ΔBcpnl1.1	high N	2 dpi	28.1538461538462
ΔBcpnl1.1	low N	2 dpi	25.3076923076923
ΔBcpnl1.1	high N	2 dpi	18.8461538461538
ΔBcpnl1.2	high N	3 dpi	78.6346396965866
ΔBcpnl1.2	high N	3 dpi	76.6750948166877
ΔBcpnl1.2	low N	3 dpi	72.1238938053097
ΔBcpnl1.2	high N	3 dpi	70.6700379266751
ΔBcpnl1.2	high N	3 dpi	67.6359039190898
ΔBcpnl1.2	low N	3 dpi	64.3489254108723
ΔBcpnl1.2	high N	3 dpi	62.7054361567636
ΔBcpnl1.2	low N	3 dpi	60.1769911504425
ΔBcpnl1.2	high N	3 dpi	57.5221238938053
ΔBcpnl1.2	high N	3 dpi	57.3957016434892
ΔBcpnl1.2	low N	3 dpi	57.3324905183312
ΔBcpnl1.2	low N	3 dpi	56.6371681415929
ΔBcpnl1.2	high N	3 dpi	56.4475347661188
ΔBcpnl1.2	low N	3 dpi	56.0682680151707
ΔBcpnl1.2	high N	3 dpi	53.1605562579014
ΔBcpnl1.2	high N	3 dpi	52.5284450063211
ΔBcpnl1.2	high N	3 dpi	50.6953223767383
ΔBcpnl1.2	high N	3 dpi	49.936788874842
ΔBcpnl1.2	low N	3 dpi	49.1782553729456
ΔBcpnl1.2	high N	3 dpi	48.1036662452592
ΔBcpnl1.2	low N	3 dpi	46.5233881163085
ΔBcpnl1.2	low N	3 dpi	46.0176991150442
ΔBcpnl1.2	low N	3 dpi	45.8912768647282
ΔBcpnl1.2	low N	3 dpi	43.8685208596713
ΔBcpnl1.2	low N	3 dpi	43.109987357775
ΔBcpnl1.2	low N	3 dpi	41.6561314791403
ΔBcpnl1.2	high N	3 dpi	41.4032869785082
ΔBcpnl1.2	low N	3 dpi	41.4032869785082
ΔBcpnl1.2	low N	3 dpi	38.1163084702908
ΔBcpnl1.2	high N	3 dpi	35.9671302149178
ΔBcpnl1.2	high N	2 dpi	20.7332490518331
ΔBcpnl1.2	high N	2 dpi	20.1643489254109
ΔBcpnl1.2	low N	2 dpi	19.4690265486726
ΔBcpnl1.2	high N	2 dpi	18.9633375474083
ΔBcpnl1.2	low N	2 dpi	18.8369152970923
ΔBcpnl1.2	high N	2 dpi	18.7104930467762
ΔBcpnl1.2	high N	2 dpi	18.5208596713021
ΔBcpnl1.2	high N	2 dpi	18.3944374209861
ΔBcpnl1.2	low N	2 dpi	17.3198482932996
ΔBcpnl1.2	low N	2 dpi	16.7509481668774
ΔBcpnl1.2	low N	2 dpi	14.6649810366625
ΔBcpnl1.2	high N	2 dpi	14.6017699115044
ΔBcpnl1.2	high N	2 dpi	14.4753476611884
ΔBcpnl1.2	high N	2 dpi	14.2857142857143
ΔBcpnl1.2	high N	2 dpi	14.0328697850822
ΔBcpnl1.2	high N	2 dpi	13.527180783818
ΔBcpnl1.2	low N	2 dpi	13.527180783818
ΔBcpnl1.2	high N	2 dpi	13.3375474083439
ΔBcpnl1.2	low N	2 dpi	13.0214917825537
ΔBcpnl1.2	low N	2 dpi	12.7054361567636
ΔBcpnl1.2	high N	2 dpi	12.5158027812895
ΔBcpnl1.2	low N	2 dpi	12.5158027812895
ΔBcpnl1.2	low N	2 dpi	12.5158027812895
ΔBcpnl1.2	low N	2 dpi	12.4525916561315
ΔBcpnl1.2	low N	2 dpi	12.0101137800253
ΔBcpnl1.2	low N	2 dpi	11.8836915297092
ΔBcpnl1.2	low N	2 dpi	11.5676359039191
ΔBcpnl1.2	high N	2 dpi	11.314791403287
ΔBcpnl1.2	low N	2 dpi	10.3034134007585
ΔBcpnl1.2	high N	2 dpi	9.79772439949431
ΔBcpnl1.2	high N	3 dpi	93.4615384615385
ΔBcpnl1.2	high N	3 dpi	83
ΔBcpnl1.2	high N	3 dpi	82.1538461538462
ΔBcpnl1.2	high N	3 dpi	78.6153846153846
ΔBcpnl1.2	high N	3 dpi	76.6153846153846
ΔBcpnl1.2	high N	3 dpi	71.6923076923077
ΔBcpnl1.2	low N	3 dpi	71.1538461538462
ΔBcpnl1.2	high N	3 dpi	71
ΔBcpnl1.2	high N	3 dpi	70.6153846153846
ΔBcpnl1.2	low N	3 dpi	70.2307692307692
ΔBcpnl1.2	low N	3 dpi	69
ΔBcpnl1.2	high N	3 dpi	68.1538461538462
ΔBcpnl1.2	low N	3 dpi	66.9230769230769
ΔBcpnl1.2	low N	3 dpi	65.6153846153846
ΔBcpnl1.2	low N	3 dpi	63.2307692307692
ΔBcpnl1.2	low N	3 dpi	62.3846153846154
ΔBcpnl1.2	low N	3 dpi	61.9230769230769
ΔBcpnl1.2	low N	3 dpi	61
ΔBcpnl1.2	low N	3 dpi	60
ΔBcpnl1.2	high N	3 dpi	58.6923076923077
ΔBcpnl1.2	low N	3 dpi	58.5384615384615
ΔBcpnl1.2	low N	3 dpi	57.2307692307692
ΔBcpnl1.2	high N	3 dpi	56.4615384615385
ΔBcpnl1.2	high N	3 dpi	54.6923076923077
ΔBcpnl1.2	high N	3 dpi	54.1538461538462
ΔBcpnl1.2	low N	3 dpi	53.0769230769231
ΔBcpnl1.2	low N	3 dpi	51.5384615384615
ΔBcpnl1.2	high N	3 dpi	50.2307692307692
ΔBcpnl1.2	high N	3 dpi	48
ΔBcpnl1.2	high N	2 dpi	45.2307692307692
ΔBcpnl1.2	high N	2 dpi	42.6923076923077
ΔBcpnl1.2	high N	2 dpi	41.2307692307692
ΔBcpnl1.2	high N	2 dpi	40.1538461538462
ΔBcpnl1.2	high N	2 dpi	38
ΔBcpnl1.2	high N	2 dpi	37.6923076923077
ΔBcpnl1.2	low N	2 dpi	37.6923076923077
ΔBcpnl1.2	low N	3 dpi	37.3846153846154
ΔBcpnl1.2	high N	2 dpi	36.5384615384615
ΔBcpnl1.2	high N	2 dpi	36.3076923076923
ΔBcpnl1.2	low N	2 dpi	35.6923076923077
ΔBcpnl1.2	high N	2 dpi	34.8461538461538
ΔBcpnl1.2	low N	2 dpi	34.4615384615385
ΔBcpnl1.2	low N	2 dpi	34.3846153846154
ΔBcpnl1.2	high N	2 dpi	33.5384615384615
ΔBcpnl1.2	high N	2 dpi	33.3076923076923
ΔBcpnl1.2	high N	2 dpi	33
ΔBcpnl1.2	high N	2 dpi	32.7692307692308
ΔBcpnl1.2	high N	2 dpi	32.3076923076923
ΔBcpnl1.2	low N	2 dpi	32
ΔBcpnl1.2	low N	2 dpi	31.3076923076923
ΔBcpnl1.2	low N	2 dpi	31.0769230769231
ΔBcpnl1.2	low N	2 dpi	31
ΔBcpnl1.2	low N	2 dpi	30.8461538461538
ΔBcpnl1.2	low N	2 dpi	30.8461538461538
ΔBcpnl1.2	low N	2 dpi	30
ΔBcpnl1.2	low N	2 dpi	29.0769230769231
ΔBcpnl1.2	high N	2 dpi	28.9230769230769
ΔBcpnl1.2	low N	2 dpi	27.7692307692308
ΔBcpnl1.2	low N	2 dpi	27.3076923076923
ΔBcpnl1.2	low N	2 dpi	23.8461538461538
ΔBcpnl1.3	high N	3 dpi	72.1871049304678
ΔBcpnl1.3	high N	3 dpi	70.2907711757269
ΔBcpnl1.3	high N	3 dpi	68.26801517067
ΔBcpnl1.3	high N	3 dpi	66.2452591656131
ΔBcpnl1.3	high N	3 dpi	65.1706700379267
ΔBcpnl1.3	high N	3 dpi	63.9064475347661
ΔBcpnl1.3	high N	3 dpi	57.8381795195954
ΔBcpnl1.3	high N	3 dpi	57.6485461441214
ΔBcpnl1.3	high N	3 dpi	57.3324905183312
ΔBcpnl1.3	low N	3 dpi	53.2237673830594
ΔBcpnl1.3	high N	3 dpi	51.5802781289507
ΔBcpnl1.3	high N	3 dpi	48.6093552465234
ΔBcpnl1.3	high N	3 dpi	48.2932996207333
ΔBcpnl1.3	low N	3 dpi	47.724399494311
ΔBcpnl1.3	low N	3 dpi	45.8912768647282
ΔBcpnl1.3	low N	3 dpi	45.6384323640961
ΔBcpnl1.3	low N	3 dpi	45.0063211125158
ΔBcpnl1.3	low N	3 dpi	41.9721871049305
ΔBcpnl1.3	low N	3 dpi	41.5929203539823
ΔBcpnl1.3	high N	3 dpi	39.3805309734513
ΔBcpnl1.3	high N	3 dpi	39.0644753476612
ΔBcpnl1.3	low N	3 dpi	38.4955752212389
ΔBcpnl1.3	low N	3 dpi	37.9898862199747
ΔBcpnl1.3	low N	3 dpi	37.8634639696587
ΔBcpnl1.3	low N	3 dpi	37.4209860935525
ΔBcpnl1.3	high N	3 dpi	33.3754740834387
ΔBcpnl1.3	low N	3 dpi	31.795195954488
ΔBcpnl1.3	low N	3 dpi	31.0998735777497
ΔBcpnl1.3	low N	3 dpi	30.7206068268015
ΔBcpnl1.3	high N	2 dpi	26.4222503160556
ΔBcpnl1.3	low N	3 dpi	26.2958280657396
ΔBcpnl1.3	high N	2 dpi	26.2326169405815
ΔBcpnl1.3	high N	2 dpi	24.2098609355247
ΔBcpnl1.3	high N	2 dpi	24.0834386852086
ΔBcpnl1.3	high N	2 dpi	24.0834386852086
ΔBcpnl1.3	high N	2 dpi	24.0202275600506
ΔBcpnl1.3	high N	2 dpi	23.7673830594185
ΔBcpnl1.3	high N	2 dpi	22.629582806574
ΔBcpnl1.3	high N	2 dpi	20.6068268015171
ΔBcpnl1.3	low N	2 dpi	19.9115044247788
ΔBcpnl1.3	high N	2 dpi	19.5322376738306
ΔBcpnl1.3	high N	2 dpi	18.7737041719343
ΔBcpnl1.3	low N	2 dpi	18.6472819216182
ΔBcpnl1.3	high N	2 dpi	17.6359039190898
ΔBcpnl1.3	low N	2 dpi	17.6359039190898
ΔBcpnl1.3	high N	2 dpi	17.5094816687737
ΔBcpnl1.3	low N	2 dpi	17.1302149178255
ΔBcpnl1.3	high N	2 dpi	16.3716814159292
ΔBcpnl1.3	high N	2 dpi	14.9810366624526
ΔBcpnl1.3	low N	2 dpi	14.9810366624526
ΔBcpnl1.3	low N	2 dpi	14.6649810366625
ΔBcpnl1.3	low N	2 dpi	13.9696586599241
ΔBcpnl1.3	low N	2 dpi	13.9064475347661
ΔBcpnl1.3	low N	2 dpi	13.2111251580278
ΔBcpnl1.3	low N	2 dpi	13.0847029077118
ΔBcpnl1.3	low N	2 dpi	12.8950695322377
ΔBcpnl1.3	low N	2 dpi	12.6422250316056
ΔBcpnl1.3	low N	2 dpi	12.1365360303413
ΔBcpnl1.3	low N	2 dpi	10.6826801517067
ΔBcpnl1.3	low N	2 dpi	10.4930467762326
ΔBcpnl1.3	low N	3 dpi	71.3076923076923
ΔBcpnl1.3	low N	3 dpi	61.3846153846154
ΔBcpnl1.3	low N	3 dpi	61.0769230769231
ΔBcpnl1.3	low N	3 dpi	59.0769230769231
ΔBcpnl1.3	high N	3 dpi	58.6923076923077
ΔBcpnl1.3	high N	3 dpi	58.5384615384615
ΔBcpnl1.3	high N	3 dpi	57.9230769230769
ΔBcpnl1.3	high N	3 dpi	56.3076923076923
ΔBcpnl1.3	low N	3 dpi	55.0769230769231
ΔBcpnl1.3	low N	3 dpi	54.7692307692308
ΔBcpnl1.3	high N	3 dpi	54.3846153846154
ΔBcpnl1.3	low N	3 dpi	53.6923076923077
ΔBcpnl1.3	high N	3 dpi	52.6153846153846
ΔBcpnl1.3	low N	3 dpi	52
ΔBcpnl1.3	high N	3 dpi	50.7692307692308
ΔBcpnl1.3	high N	3 dpi	50.0769230769231
ΔBcpnl1.3	high N	3 dpi	48
ΔBcpnl1.3	low N	3 dpi	47.9230769230769
ΔBcpnl1.3	low N	3 dpi	45.9230769230769
ΔBcpnl1.3	low N	3 dpi	45.2307692307692
ΔBcpnl1.3	high N	3 dpi	44.7692307692308
ΔBcpnl1.3	low N	3 dpi	42.7692307692308
ΔBcpnl1.3	low N	3 dpi	42.6153846153846
ΔBcpnl1.3	low N	3 dpi	42.1538461538462
ΔBcpnl1.3	high N	3 dpi	41.6153846153846
ΔBcpnl1.3	high N	3 dpi	36.9230769230769
ΔBcpnl1.3	high N	3 dpi	34.4615384615385
ΔBcpnl1.3	high N	3 dpi	32.7692307692308
ΔBcpnl1.3	high N	2 dpi	32.4615384615385
ΔBcpnl1.3	low N	2 dpi	32.3846153846154
ΔBcpnl1.3	low N	2 dpi	31.4615384615385
ΔBcpnl1.3	high N	2 dpi	30.6153846153846
ΔBcpnl1.3	low N	2 dpi	29.6923076923077
ΔBcpnl1.3	low N	2 dpi	29.6923076923077
ΔBcpnl1.3	low N	2 dpi	29.6153846153846
ΔBcpnl1.3	low N	2 dpi	29.2307692307692
ΔBcpnl1.3	high N	3 dpi	29
ΔBcpnl1.3	high N	2 dpi	28.7692307692308
ΔBcpnl1.3	high N	2 dpi	28.6153846153846
ΔBcpnl1.3	high N	2 dpi	28
ΔBcpnl1.3	high N	2 dpi	27
ΔBcpnl1.3	high N	2 dpi	26.7692307692308
ΔBcpnl1.3	high N	2 dpi	26.7692307692308
ΔBcpnl1.3	low N	2 dpi	26.4615384615385
ΔBcpnl1.3	low N	2 dpi	26.1538461538462
ΔBcpnl1.3	low N	2 dpi	26
ΔBcpnl1.3	high N	2 dpi	24.4615384615385
ΔBcpnl1.3	high N	2 dpi	24.1538461538462
ΔBcpnl1.3	low N	2 dpi	23.5384615384615
ΔBcpnl1.3	low N	3 dpi	23.4615384615385
ΔBcpnl1.3	high N	2 dpi	22.0769230769231
ΔBcpnl1.3	high N	2 dpi	21.9230769230769
ΔBcpnl1.3	low N	2 dpi	21.9230769230769
ΔBcpnl1.3	high N	2 dpi	21.5384615384615
ΔBcpnl1.3	high N	2 dpi	21
ΔBcpnl1.3	low N	2 dpi	20.3076923076923
ΔBcpnl1.3	low N	2 dpi	20.1538461538462
ΔBcpnl1.3	high N	2 dpi	19.6923076923077
ΔBcpnl1.3	low N	2 dpi	16.3076923076923
ΔBcpnl1.3	low N	2 dpi	0.230769230769231

## Sheet: Fig3H
strain	plant nitrogen nutrition	day post-inoculation	lesion size (cm2)
B05.10	low N	2 dpi	0.741
B05.10	low N	2 dpi	0.158
B05.10	low N	2 dpi	0.64
B05.10	low N	2 dpi	0.313
B05.10	low N	2 dpi	0.585
B05.10	low N	2 dpi	0.427
B05.10	low N	2 dpi	0.827
B05.10	low N	2 dpi	0.52
B05.10	low N	2 dpi	0.593
B05.10	low N	2 dpi	0.578
B05.10	low N	2 dpi	0.318
B05.10	low N	2 dpi	0.611
B05.10	low N	2 dpi	0.289
B05.10	low N	2 dpi	0.587
B05.10	low N	2 dpi	0.473
B05.10	high N	2 dpi	0.546
B05.10	high N	2 dpi	0.202
B05.10	high N	2 dpi	0.378
B05.10	high N	2 dpi	0.226
B05.10	high N	2 dpi	0.401
B05.10	high N	2 dpi	0.505
B05.10	high N	2 dpi	0.548
B05.10	high N	2 dpi	0.259
B05.10	high N	2 dpi	0.531
B05.10	high N	2 dpi	0.546
B05.10	high N	2 dpi	0.562
B05.10	high N	2 dpi	0.348
B05.10	high N	2 dpi	0.556
B05.10	high N	2 dpi	0.281
B05.10	high N	2 dpi	0.625
B05.10	low N	3 dpi	1.149
B05.10	low N	3 dpi	0.523
B05.10	low N	3 dpi	1.168
B05.10	low N	3 dpi	0.703
B05.10	low N	3 dpi	1.236
B05.10	low N	3 dpi	0.725
B05.10	low N	3 dpi	1.291
B05.10	low N	3 dpi	0.958
B05.10	low N	3 dpi	1.015
B05.10	low N	3 dpi	1.111
B05.10	low N	3 dpi	0.676
B05.10	low N	3 dpi	0.912
B05.10	low N	3 dpi	0.562
B05.10	low N	3 dpi	1.119
B05.10	low N	3 dpi	0.814
B05.10	high N	3 dpi	1.413
B05.10	high N	3 dpi	0.618
B05.10	high N	3 dpi	0.967
B05.10	high N	3 dpi	0.813
B05.10	high N	3 dpi	0.973
B05.10	high N	3 dpi	1.004
B05.10	high N	3 dpi	1.088
B05.10	high N	3 dpi	0.778
B05.10	high N	3 dpi	0.868
B05.10	high N	3 dpi	1.062
B05.10	high N	3 dpi	1.125
B05.10	high N	3 dpi	0.717
B05.10	high N	3 dpi	0.983
B05.10	high N	3 dpi	0.769
B05.10	high N	3 dpi	1.214
ΔBcpnl1.1	low N	2 dpi	0.215
ΔBcpnl1.1	low N	2 dpi	0.2
ΔBcpnl1.1	low N	2 dpi	0.222
ΔBcpnl1.1	low N	2 dpi	0.2
ΔBcpnl1.1	low N	2 dpi	0.218
ΔBcpnl1.1	low N	2 dpi	0.169
ΔBcpnl1.1	low N	2 dpi	0.175
ΔBcpnl1.1	low N	2 dpi	0.187
ΔBcpnl1.1	low N	2 dpi	0.227
ΔBcpnl1.1	low N	2 dpi	0.206
ΔBcpnl1.1	low N	2 dpi	0.223
ΔBcpnl1.1	low N	2 dpi	0.164
ΔBcpnl1.1	low N	2 dpi	0.158
ΔBcpnl1.1	low N	2 dpi	0.171
ΔBcpnl1.1	low N	2 dpi	0.186
ΔBcpnl1.1	high N	2 dpi	0.149
ΔBcpnl1.1	high N	2 dpi	0.182
ΔBcpnl1.1	high N	2 dpi	0.152
ΔBcpnl1.1	high N	2 dpi	0.163
ΔBcpnl1.1	high N	2 dpi	0.157
ΔBcpnl1.1	high N	2 dpi	0.179
ΔBcpnl1.1	high N	2 dpi	0.179
ΔBcpnl1.1	high N	2 dpi	0.159
ΔBcpnl1.1	high N	2 dpi	0.161
ΔBcpnl1.1	high N	2 dpi	0.228
ΔBcpnl1.1	high N	2 dpi	0.128
ΔBcpnl1.1	high N	2 dpi	0.145
ΔBcpnl1.1	high N	2 dpi	0.17
ΔBcpnl1.1	high N	2 dpi	0.154
ΔBcpnl1.1	high N	2 dpi	0.16
ΔBcpnl1.1	low N	3 dpi	0.652
ΔBcpnl1.1	low N	3 dpi	0.548
ΔBcpnl1.1	low N	3 dpi	0.527
ΔBcpnl1.1	low N	3 dpi	0.367
ΔBcpnl1.1	low N	3 dpi	0.605
ΔBcpnl1.1	low N	3 dpi	0.527
ΔBcpnl1.1	low N	3 dpi	0.476
ΔBcpnl1.1	low N	3 dpi	0.578
ΔBcpnl1.1	low N	3 dpi	0.609
ΔBcpnl1.1	low N	3 dpi	0.411
ΔBcpnl1.1	low N	3 dpi	0.488
ΔBcpnl1.1	low N	3 dpi	0.51
ΔBcpnl1.1	low N	3 dpi	0.478
ΔBcpnl1.1	low N	3 dpi	0.521
ΔBcpnl1.1	low N	3 dpi	0.475
ΔBcpnl1.1	high N	3 dpi	0.605
ΔBcpnl1.1	high N	3 dpi	0.557
ΔBcpnl1.1	high N	3 dpi	0.382
ΔBcpnl1.1	high N	3 dpi	0.475
ΔBcpnl1.1	high N	3 dpi	0.668
ΔBcpnl1.1	high N	3 dpi	0.289
ΔBcpnl1.1	high N	3 dpi	0.715
ΔBcpnl1.1	high N	3 dpi	0.428
ΔBcpnl1.1	high N	3 dpi	0.454
ΔBcpnl1.1	high N	3 dpi	0.442
ΔBcpnl1.1	high N	3 dpi	0.527
ΔBcpnl1.1	high N	3 dpi	0.513
ΔBcpnl1.1	high N	3 dpi	0.591
ΔBcpnl1.1	high N	3 dpi	0.616
ΔBcpnl1.1	high N	3 dpi	0.575
ΔBcpg1	low N	2 dpi	0.271
ΔBcpg1	low N	2 dpi	0.212
ΔBcpg1	low N	2 dpi	0.274
ΔBcpg1	low N	2 dpi	0.272
ΔBcpg1	low N	2 dpi	0.452
ΔBcpg1	low N	2 dpi	0.282
ΔBcpg1	low N	2 dpi	0.243
ΔBcpg1	low N	2 dpi	0.233
ΔBcpg1	low N	2 dpi	0.185
ΔBcpg1	low N	2 dpi	0.266
ΔBcpg1	low N	2 dpi	0.319
ΔBcpg1	low N	2 dpi	0.344
ΔBcpg1	low N	2 dpi	0.268
ΔBcpg1	low N	2 dpi	0.266
ΔBcpg1	low N	2 dpi	0.359
ΔBcpg1	high N	2 dpi	0.271
ΔBcpg1	high N	2 dpi	0.232
ΔBcpg1	high N	2 dpi	0.3
ΔBcpg1	high N	2 dpi	0.61
ΔBcpg1	high N	2 dpi	0.317
ΔBcpg1	high N	2 dpi	0.46
ΔBcpg1	high N	2 dpi	0.285
ΔBcpg1	high N	2 dpi	0.275
ΔBcpg1	high N	2 dpi	0.287
ΔBcpg1	high N	2 dpi	0.488
ΔBcpg1	high N	2 dpi	0.284
ΔBcpg1	high N	2 dpi	0.315
ΔBcpg1	high N	2 dpi	0.208
ΔBcpg1	high N	2 dpi	0.435
ΔBcpg1	high N	2 dpi	0.242
ΔBcpg1	low N	3 dpi	0.779
ΔBcpg1	low N	3 dpi	0.608
ΔBcpg1	low N	3 dpi	0.789
ΔBcpg1	low N	3 dpi	0.721
ΔBcpg1	low N	3 dpi	1.087
ΔBcpg1	low N	3 dpi	0.661
ΔBcpg1	low N	3 dpi	0.634
ΔBcpg1	low N	3 dpi	0.683
ΔBcpg1	low N	3 dpi	0.379
ΔBcpg1	low N	3 dpi	0.555
ΔBcpg1	low N	3 dpi	0.663
ΔBcpg1	low N	3 dpi	0.995
ΔBcpg1	low N	3 dpi	0.584
ΔBcpg1	low N	3 dpi	0.675
ΔBcpg1	low N	3 dpi	0.812
ΔBcpg1	high N	3 dpi	0.802
ΔBcpg1	high N	3 dpi	0.342
ΔBcpg1	high N	3 dpi	0.593
ΔBcpg1	high N	3 dpi	1.191
ΔBcpg1	high N	3 dpi	0.85
ΔBcpg1	high N	3 dpi	1.15
ΔBcpg1	high N	3 dpi	0.804
ΔBcpg1	high N	3 dpi	0.691
ΔBcpg1	high N	3 dpi	0.778
ΔBcpg1	high N	3 dpi	1.065
ΔBcpg1	high N	3 dpi	0.704
ΔBcpg1	high N	3 dpi	0.813
ΔBcpg1	high N	3 dpi	0.622
ΔBcpg1	high N	3 dpi	0.882
ΔBcpg1	high N	3 dpi	0.593
ΔBcpme1/2	low N	2 dpi	0.418
ΔBcpme1/2	low N	2 dpi	0.335
ΔBcpme1/2	low N	2 dpi	0.486
ΔBcpme1/2	low N	2 dpi	0.58
ΔBcpme1/2	low N	2 dpi	0.291
ΔBcpme1/2	low N	2 dpi	0.23
ΔBcpme1/2	low N	2 dpi	0.263
ΔBcpme1/2	low N	2 dpi	0.604
ΔBcpme1/2	low N	2 dpi	0.436
ΔBcpme1/2	low N	2 dpi	0.484
ΔBcpme1/2	low N	2 dpi	0.597
ΔBcpme1/2	low N	2 dpi	0.229
ΔBcpme1/2	low N	2 dpi	0.543
ΔBcpme1/2	low N	2 dpi	0.543
ΔBcpme1/2	low N	2 dpi	0.552
ΔBcpme1/2	high N	2 dpi	0.496
ΔBcpme1/2	high N	2 dpi	0.603
ΔBcpme1/2	high N	2 dpi	0.456
ΔBcpme1/2	high N	2 dpi	0.594
ΔBcpme1/2	high N	2 dpi	0.576
ΔBcpme1/2	high N	2 dpi	0.224
ΔBcpme1/2	high N	2 dpi	0.203
ΔBcpme1/2	high N	2 dpi	0.2
ΔBcpme1/2	high N	2 dpi	0.221
ΔBcpme1/2	high N	2 dpi	0.467
ΔBcpme1/2	high N	2 dpi	0.243
ΔBcpme1/2	high N	2 dpi	0.191
ΔBcpme1/2	high N	2 dpi	0.268
ΔBcpme1/2	high N	2 dpi	0.378
ΔBcpme1/2	high N	2 dpi	0.206
ΔBcpme1/2	low N	3 dpi	0.747
ΔBcpme1/2	low N	3 dpi	0.671
ΔBcpme1/2	low N	3 dpi	0.862
ΔBcpme1/2	low N	3 dpi	0.93
ΔBcpme1/2	low N	3 dpi	0.669
ΔBcpme1/2	low N	3 dpi	0.618
ΔBcpme1/2	low N	3 dpi	0.639
ΔBcpme1/2	low N	3 dpi	1.16
ΔBcpme1/2	low N	3 dpi	0.647
ΔBcpme1/2	low N	3 dpi	0.839
ΔBcpme1/2	low N	3 dpi	1.069
ΔBcpme1/2	low N	3 dpi	0.682
ΔBcpme1/2	low N	3 dpi	0.919
ΔBcpme1/2	low N	3 dpi	1.036
ΔBcpme1/2	low N	3 dpi	1.112
ΔBcpme1/2	high N	3 dpi	0.911
ΔBcpme1/2	high N	3 dpi	1.145
ΔBcpme1/2	high N	3 dpi	1.042
ΔBcpme1/2	high N	3 dpi	1.024
ΔBcpme1/2	high N	3 dpi	1.076
ΔBcpme1/2	high N	3 dpi	0.753
ΔBcpme1/2	high N	3 dpi	0.702
ΔBcpme1/2	high N	3 dpi	0.836
ΔBcpme1/2	high N	3 dpi	0.686
ΔBcpme1/2	high N	3 dpi	1.022
ΔBcpme1/2	high N	3 dpi	0.777
ΔBcpme1/2	high N	3 dpi	0.645
ΔBcpme1/2	high N	3 dpi	0.793
ΔBcpme1/2	high N	3 dpi	1.042
ΔBcpme1/2	high N	3 dpi	0.693

## Sheet: Fig5A
strain	plant nitrogen nutrition	group	DP	peak area (a.u)
B05.10	low N	PG products	DP2	0
B05.10	low N	PG products	DP3	4498.37298
B05.10	low N	PG products	DP4	3628.66222
B05.10	low N	PG products	DP5	3545.72368
B05.10	low N	PG products	DP6	6406.60586
B05.10	low N	PG products	DP7	1587.04867
B05.10	low N	PG products	DP8	835.64523
B05.10	low N	PG products	DP9	1282.90238
B05.10	low N	PG products	DP10	0
B05.10	low N	PNL products	DP3	1487.15637
B05.10	low N	PNL products	DP4	1322.34811
B05.10	low N	PNL products	DP5	1011.18142
B05.10	low N	PNL products	DP6	1810.78885
B05.10	low N	PNL products	DP7	404.6363
B05.10	low N	PNL products	DP8	1810.78885
B05.10	low N	PNL products	DP9	428.58206
B05.10	low N	PNL products	DP10	0
B05.10	low N	PG products	DP2	1119.1759
B05.10	low N	PG products	DP3	7677.0803
B05.10	low N	PG products	DP4	8587.95116
B05.10	low N	PG products	DP5	11991.6861
B05.10	low N	PG products	DP6	7796.18261
B05.10	low N	PG products	DP7	5499.46906
B05.10	low N	PG products	DP8	1459.04628
B05.10	low N	PG products	DP9	449.89548
B05.10	low N	PG products	DP10	0
B05.10	low N	PNL products	DP3	2380.27695
B05.10	low N	PNL products	DP4	4782.77275
B05.10	low N	PNL products	DP5	4960.23775
B05.10	low N	PNL products	DP6	2692.99462
B05.10	low N	PNL products	DP7	2305.50088
B05.10	low N	PNL products	DP8	4332.34574
B05.10	low N	PNL products	DP9	0
B05.10	low N	PNL products	DP10	0
B05.10	low N	PG products	DP2	6387.0897
B05.10	low N	PG products	DP3	12031.6634
B05.10	low N	PG products	DP4	14524.1564
B05.10	low N	PG products	DP5	16442.1383
B05.10	low N	PG products	DP6	10748.9985
B05.10	low N	PG products	DP7	8900.89954
B05.10	low N	PG products	DP8	5893.90224
B05.10	low N	PG products	DP9	4185.63264
B05.10	low N	PG products	DP10	1545.7113
B05.10	low N	PNL products	DP3	3086.1102
B05.10	low N	PNL products	DP4	5222.13103
B05.10	low N	PNL products	DP5	5666.578
B05.10	low N	PNL products	DP6	3785.67382
B05.10	low N	PNL products	DP7	3330.0766
B05.10	low N	PNL products	DP8	6537.40032
B05.10	low N	PNL products	DP9	0
B05.10	low N	PNL products	DP10	0
ΔBcpnl1.1	low N	PG products	DP2	0
ΔBcpnl1.1	low N	PG products	DP3	2130.3861
ΔBcpnl1.1	low N	PG products	DP4	0
ΔBcpnl1.1	low N	PG products	DP5	0
ΔBcpnl1.1	low N	PG products	DP6	0
ΔBcpnl1.1	low N	PG products	DP7	0
ΔBcpnl1.1	low N	PG products	DP8	0
ΔBcpnl1.1	low N	PG products	DP9	0
ΔBcpnl1.1	low N	PG products	DP10	0
ΔBcpnl1.1	low N	PNL products	DP3	1579.93836
ΔBcpnl1.1	low N	PNL products	DP4	490.87817
ΔBcpnl1.1	low N	PNL products	DP5	404.15482
ΔBcpnl1.1	low N	PNL products	DP6	0
ΔBcpnl1.1	low N	PNL products	DP7	0
ΔBcpnl1.1	low N	PNL products	DP8	0
ΔBcpnl1.1	low N	PNL products	DP9	0
ΔBcpnl1.1	low N	PNL products	DP10	0
ΔBcpnl1.1	low N	PG products	DP2	0
ΔBcpnl1.1	low N	PG products	DP3	3049.97317
ΔBcpnl1.1	low N	PG products	DP4	1125.49307
ΔBcpnl1.1	low N	PG products	DP5	0
ΔBcpnl1.1	low N	PG products	DP6	1981.9211
ΔBcpnl1.1	low N	PG products	DP7	0
ΔBcpnl1.1	low N	PG products	DP8	0
ΔBcpnl1.1	low N	PG products	DP9	0
ΔBcpnl1.1	low N	PG products	DP10	0
ΔBcpnl1.1	low N	PNL products	DP3	1597.12463
ΔBcpnl1.1	low N	PNL products	DP4	423.3502
ΔBcpnl1.1	low N	PNL products	DP5	408.53027
ΔBcpnl1.1	low N	PNL products	DP6	0
ΔBcpnl1.1	low N	PNL products	DP7	0
ΔBcpnl1.1	low N	PNL products	DP8	0
ΔBcpnl1.1	low N	PNL products	DP9	0
ΔBcpnl1.1	low N	PNL products	DP10	0
ΔBcpnl1.1	low N	PG products	DP2	1990.5847
ΔBcpnl1.1	low N	PG products	DP3	4654.7764
ΔBcpnl1.1	low N	PG products	DP4	3135.82861
ΔBcpnl1.1	low N	PG products	DP5	1715.87573
ΔBcpnl1.1	low N	PG products	DP6	1957.8813
ΔBcpnl1.1	low N	PG products	DP7	0
ΔBcpnl1.1	low N	PG products	DP8	0
ΔBcpnl1.1	low N	PG products	DP9	0
ΔBcpnl1.1	low N	PG products	DP10	0
ΔBcpnl1.1	low N	PNL products	DP3	1699.1053
ΔBcpnl1.1	low N	PNL products	DP4	833.52286
ΔBcpnl1.1	low N	PNL products	DP5	0
ΔBcpnl1.1	low N	PNL products	DP6	0
ΔBcpnl1.1	low N	PNL products	DP7	580.9951
ΔBcpnl1.1	low N	PNL products	DP8	0
ΔBcpnl1.1	low N	PNL products	DP9	0
ΔBcpnl1.1	low N	PNL products	DP10	0
ΔBcpnl1.2	low N	PG products	DP2	0
ΔBcpnl1.2	low N	PG products	DP3	1803.11396
ΔBcpnl1.2	low N	PG products	DP4	0
ΔBcpnl1.2	low N	PG products	DP5	0
ΔBcpnl1.2	low N	PG products	DP6	0
ΔBcpnl1.2	low N	PG products	DP7	0
ΔBcpnl1.2	low N	PG products	DP8	0
ΔBcpnl1.2	low N	PG products	DP9	0
ΔBcpnl1.2	low N	PG products	DP10	0
ΔBcpnl1.2	low N	PNL products	DP3	1560.4609
ΔBcpnl1.2	low N	PNL products	DP4	444.9346
ΔBcpnl1.2	low N	PNL products	DP5	0
ΔBcpnl1.2	low N	PNL products	DP6	0
ΔBcpnl1.2	low N	PNL products	DP7	591.233
ΔBcpnl1.2	low N	PNL products	DP8	0
ΔBcpnl1.2	low N	PNL products	DP9	0
ΔBcpnl1.2	low N	PNL products	DP10	0
ΔBcpnl1.2	low N	PG products	DP2	0
ΔBcpnl1.2	low N	PG products	DP3	2488.17084
ΔBcpnl1.2	low N	PG products	DP4	333.62213
ΔBcpnl1.2	low N	PG products	DP5	0
ΔBcpnl1.2	low N	PG products	DP6	0
ΔBcpnl1.2	low N	PG products	DP7	0
ΔBcpnl1.2	low N	PG products	DP8	0
ΔBcpnl1.2	low N	PG products	DP9	0
ΔBcpnl1.2	low N	PG products	DP10	0
ΔBcpnl1.2	low N	PNL products	DP3	1578.05786
ΔBcpnl1.2	low N	PNL products	DP4	506.2435
ΔBcpnl1.2	low N	PNL products	DP5	433.98553
ΔBcpnl1.2	low N	PNL products	DP6	0
ΔBcpnl1.2	low N	PNL products	DP7	0
ΔBcpnl1.2	low N	PNL products	DP8	0
ΔBcpnl1.2	low N	PNL products	DP9	0
ΔBcpnl1.2	low N	PNL products	DP10	0
ΔBcpnl1.2	low N	PG products	DP2	0
ΔBcpnl1.2	low N	PG products	DP3	3219.25294
ΔBcpnl1.2	low N	PG products	DP4	1516.7251
ΔBcpnl1.2	low N	PG products	DP5	0
ΔBcpnl1.2	low N	PG products	DP6	0
ΔBcpnl1.2	low N	PG products	DP7	0
ΔBcpnl1.2	low N	PG products	DP8	0
ΔBcpnl1.2	low N	PG products	DP9	0
ΔBcpnl1.2	low N	PG products	DP10	0
ΔBcpnl1.2	low N	PNL products	DP3	1424.4439
ΔBcpnl1.2	low N	PNL products	DP4	974.67994
ΔBcpnl1.2	low N	PNL products	DP5	425.06006
ΔBcpnl1.2	low N	PNL products	DP6	0
ΔBcpnl1.2	low N	PNL products	DP7	0
ΔBcpnl1.2	low N	PNL products	DP8	0
ΔBcpnl1.2	low N	PNL products	DP9	0
ΔBcpnl1.2	low N	PNL products	DP10	0
ΔBcpnl1.3	low N	PG products	DP2	0
ΔBcpnl1.3	low N	PG products	DP3	918.8363
ΔBcpnl1.3	low N	PG products	DP4	0
ΔBcpnl1.3	low N	PG products	DP5	0
ΔBcpnl1.3	low N	PG products	DP6	0
ΔBcpnl1.3	low N	PG products	DP7	0
ΔBcpnl1.3	low N	PG products	DP8	0
ΔBcpnl1.3	low N	PG products	DP9	0
ΔBcpnl1.3	low N	PG products	DP10	0
ΔBcpnl1.3	low N	PNL products	DP3	1428.4089
ΔBcpnl1.3	low N	PNL products	DP4	492.57764
ΔBcpnl1.3	low N	PNL products	DP5	449.249
ΔBcpnl1.3	low N	PNL products	DP6	0
ΔBcpnl1.3	low N	PNL products	DP7	0
ΔBcpnl1.3	low N	PNL products	DP8	0
ΔBcpnl1.3	low N	PNL products	DP9	0
ΔBcpnl1.3	low N	PNL products	DP10	0
ΔBcpnl1.3	low N	PG products	DP2	0
ΔBcpnl1.3	low N	PG products	DP3	2130.5566
ΔBcpnl1.3	low N	PG products	DP4	0
ΔBcpnl1.3	low N	PG products	DP5	0
ΔBcpnl1.3	low N	PG products	DP6	0
ΔBcpnl1.3	low N	PG products	DP7	0
ΔBcpnl1.3	low N	PG products	DP8	0
ΔBcpnl1.3	low N	PG products	DP9	0
ΔBcpnl1.3	low N	PG products	DP10	0
ΔBcpnl1.3	low N	PNL products	DP3	1480.00141
ΔBcpnl1.3	low N	PNL products	DP4	520.53485
ΔBcpnl1.3	low N	PNL products	DP5	493.42084
ΔBcpnl1.3	low N	PNL products	DP6	0
ΔBcpnl1.3	low N	PNL products	DP7	0
ΔBcpnl1.3	low N	PNL products	DP8	0
ΔBcpnl1.3	low N	PNL products	DP9	0
ΔBcpnl1.3	low N	PNL products	DP10	0
ΔBcpnl1.3	low N	PG products	DP2	3477.644
ΔBcpnl1.3	low N	PG products	DP3	4260.42877
ΔBcpnl1.3	low N	PG products	DP4	2873.30642
ΔBcpnl1.3	low N	PG products	DP5	1836.43296
ΔBcpnl1.3	low N	PG products	DP6	716.52057
ΔBcpnl1.3	low N	PG products	DP7	927.42183
ΔBcpnl1.3	low N	PG products	DP8	363.4905
ΔBcpnl1.3	low N	PG products	DP9	0
ΔBcpnl1.3	low N	PG products	DP10	0
ΔBcpnl1.3	low N	PNL products	DP3	0
ΔBcpnl1.3	low N	PNL products	DP4	429.62048
ΔBcpnl1.3	low N	PNL products	DP5	0
ΔBcpnl1.3	low N	PNL products	DP6	0
ΔBcpnl1.3	low N	PNL products	DP7	1178.12692
ΔBcpnl1.3	low N	PNL products	DP8	0
ΔBcpnl1.3	low N	PNL products	DP9	0
ΔBcpnl1.3	low N	PNL products	DP10	0
B05.10	high N	PG products	DP2	5412.7435
B05.10	high N	PG products	DP3	6151.1151
B05.10	high N	PG products	DP4	6584.59678
B05.10	high N	PG products	DP5	6863.81043
B05.10	high N	PG products	DP6	8280.49968
B05.10	high N	PG products	DP7	4330.88768
B05.10	high N	PG products	DP8	2164.8325
B05.10	high N	PG products	DP9	3662.54008
B05.10	high N	PG products	DP10	0
B05.10	high N	PNL products	DP3	1814.02771
B05.10	high N	PNL products	DP4	3984.2574
B05.10	high N	PNL products	DP5	5775.64936
B05.10	high N	PNL products	DP6	6082.12683
B05.10	high N	PNL products	DP7	3650.28309
B05.10	high N	PNL products	DP8	660.5328
B05.10	high N	PNL products	DP9	3427.25769
B05.10	high N	PG products	DP2	6489.7242
B05.10	high N	PG products	DP3	12287.5562
B05.10	high N	PG products	DP4	14548.5795
B05.10	high N	PG products	DP5	15669.2807
B05.10	high N	PG products	DP6	10284.3034
B05.10	high N	PG products	DP7	7910.88504
B05.10	high N	PG products	DP8	4277.67021
B05.10	high N	PG products	DP9	2014.38975
B05.10	high N	PG products	DP10	2184.3718
B05.10	high N	PNL products	DP3	2549.4613
B05.10	high N	PNL products	DP4	7128.63716
B05.10	high N	PNL products	DP5	7873.6388
B05.10	high N	PNL products	DP6	10202.3337
B05.10	high N	PNL products	DP7	4983.66487
B05.10	high N	PNL products	DP8	1913.60672
B05.10	high N	PNL products	DP9	906.11197
B05.10	high N	PG products	DP2	7510.8552
B05.10	high N	PG products	DP3	12959.1978
B05.10	high N	PG products	DP4	13245.544
B05.10	high N	PG products	DP5	11310.6111
B05.10	high N	PG products	DP6	5383.49953
B05.10	high N	PG products	DP7	5308.50278
B05.10	high N	PG products	DP8	1629.26832
B05.10	high N	PG products	DP9	962.30504
B05.10	high N	PG products	DP10	2446.5894
B05.10	high N	PNL products	DP3	2753.70725
B05.10	high N	PNL products	DP4	10511.2922
B05.10	high N	PNL products	DP5	7009.81809
B05.10	high N	PNL products	DP6	9376.52953
B05.10	high N	PNL products	DP7	4919.05148
B05.10	high N	PNL products	DP8	2060.48003
B05.10	high N	PNL products	DP9	0
ΔBcpnl1.1	high N	PG products	DP2	0
ΔBcpnl1.1	high N	PG products	DP3	2152.1068
ΔBcpnl1.1	high N	PG products	DP4	570.51654
ΔBcpnl1.1	high N	PG products	DP5	0
ΔBcpnl1.1	high N	PG products	DP6	0
ΔBcpnl1.1	high N	PG products	DP7	0
ΔBcpnl1.1	high N	PG products	DP8	0
ΔBcpnl1.1	high N	PG products	DP9	0
ΔBcpnl1.1	high N	PG products	DP10	0
ΔBcpnl1.1	high N	PNL products	DP3	1485.86696
ΔBcpnl1.1	high N	PNL products	DP4	455.73065
ΔBcpnl1.1	high N	PNL products	DP5	428.6732
ΔBcpnl1.1	high N	PNL products	DP6	0
ΔBcpnl1.1	high N	PNL products	DP7	0
ΔBcpnl1.1	high N	PNL products	DP8	0
ΔBcpnl1.1	high N	PNL products	DP9	0
ΔBcpnl1.1	high N	PG products	DP2	0
ΔBcpnl1.1	high N	PG products	DP3	3975.22823
ΔBcpnl1.1	high N	PG products	DP4	1070.39248
ΔBcpnl1.1	high N	PG products	DP5	0
ΔBcpnl1.1	high N	PG products	DP6	0
ΔBcpnl1.1	high N	PG products	DP7	0
ΔBcpnl1.1	high N	PG products	DP8	0
ΔBcpnl1.1	high N	PG products	DP9	0
ΔBcpnl1.1	high N	PG products	DP10	0
ΔBcpnl1.1	high N	PNL products	DP3	1546.70893
ΔBcpnl1.1	high N	PNL products	DP4	453.28748
ΔBcpnl1.1	high N	PNL products	DP5	0
ΔBcpnl1.1	high N	PNL products	DP6	0
ΔBcpnl1.1	high N	PNL products	DP7	0
ΔBcpnl1.1	high N	PNL products	DP8	0
ΔBcpnl1.1	high N	PNL products	DP9	0
ΔBcpnl1.1	high N	PG products	DP2	1153.2766
ΔBcpnl1.1	high N	PG products	DP3	4873.1181
ΔBcpnl1.1	high N	PG products	DP4	3555.5137
ΔBcpnl1.1	high N	PG products	DP5	1515.57207
ΔBcpnl1.1	high N	PG products	DP6	3205.25935
ΔBcpnl1.1	high N	PG products	DP7	1155.58906
ΔBcpnl1.1	high N	PG products	DP8	0
ΔBcpnl1.1	high N	PG products	DP9	0
ΔBcpnl1.1	high N	PG products	DP10	0
ΔBcpnl1.1	high N	PNL products	DP3	1572.59294
ΔBcpnl1.1	high N	PNL products	DP4	1321.19165
ΔBcpnl1.1	high N	PNL products	DP5	455.59933
ΔBcpnl1.1	high N	PNL products	DP6	0
ΔBcpnl1.1	high N	PNL products	DP7	0
ΔBcpnl1.1	high N	PNL products	DP8	0
ΔBcpnl1.1	high N	PNL products	DP9	0
ΔBcpnl1.2	high N	PG products	DP2	0
ΔBcpnl1.2	high N	PG products	DP3	2282.38634
ΔBcpnl1.2	high N	PG products	DP4	995.66054
ΔBcpnl1.2	high N	PG products	DP5	0
ΔBcpnl1.2	high N	PG products	DP6	0
ΔBcpnl1.2	high N	PG products	DP7	0
ΔBcpnl1.2	high N	PG products	DP8	0
ΔBcpnl1.2	high N	PG products	DP9	0
ΔBcpnl1.2	high N	PG products	DP10	0
ΔBcpnl1.2	high N	PNL products	DP3	1594.11415
ΔBcpnl1.2	high N	PNL products	DP4	478.7139
ΔBcpnl1.2	high N	PNL products	DP5	415.57837
ΔBcpnl1.2	high N	PNL products	DP6	0
ΔBcpnl1.2	high N	PNL products	DP7	0
ΔBcpnl1.2	high N	PNL products	DP8	0
ΔBcpnl1.2	high N	PNL products	DP9	0
ΔBcpnl1.2	high N	PG products	DP2	1241.9434
ΔBcpnl1.2	high N	PG products	DP3	4570.5275
ΔBcpnl1.2	high N	PG products	DP4	2660.23208
ΔBcpnl1.2	high N	PG products	DP5	455.20776
ΔBcpnl1.2	high N	PG products	DP6	0
ΔBcpnl1.2	high N	PG products	DP7	0
ΔBcpnl1.2	high N	PG products	DP8	0
ΔBcpnl1.2	high N	PG products	DP9	0
ΔBcpnl1.2	high N	PG products	DP10	0
ΔBcpnl1.2	high N	PNL products	DP3	1647.257
ΔBcpnl1.2	high N	PNL products	DP4	877.0619
ΔBcpnl1.2	high N	PNL products	DP5	420.6399
ΔBcpnl1.2	high N	PNL products	DP6	0
ΔBcpnl1.2	high N	PNL products	DP7	596.325
ΔBcpnl1.2	high N	PNL products	DP8	497.71387
ΔBcpnl1.2	high N	PNL products	DP9	0
ΔBcpnl1.2	high N	PG products	DP2	1496.5378
ΔBcpnl1.2	high N	PG products	DP3	5518.3822
ΔBcpnl1.2	high N	PG products	DP4	2836.81754
ΔBcpnl1.2	high N	PG products	DP5	497.93253
ΔBcpnl1.2	high N	PG products	DP6	0
ΔBcpnl1.2	high N	PG products	DP7	0
ΔBcpnl1.2	high N	PG products	DP8	0
ΔBcpnl1.2	high N	PG products	DP9	0
ΔBcpnl1.2	high N	PG products	DP10	0
ΔBcpnl1.2	high N	PNL products	DP3	1537.08517
ΔBcpnl1.2	high N	PNL products	DP4	2181.72135
ΔBcpnl1.2	high N	PNL products	DP5	532.67676
ΔBcpnl1.2	high N	PNL products	DP6	0
ΔBcpnl1.2	high N	PNL products	DP7	0
ΔBcpnl1.2	high N	PNL products	DP8	488.69193
ΔBcpnl1.2	high N	PNL products	DP9	0
ΔBcpnl1.3	high N	PG products	DP2	0
ΔBcpnl1.3	high N	PG products	DP3	1896.14087
ΔBcpnl1.3	high N	PG products	DP4	0
ΔBcpnl1.3	high N	PG products	DP5	0
ΔBcpnl1.3	high N	PG products	DP6	0
ΔBcpnl1.3	high N	PG products	DP7	0
ΔBcpnl1.3	high N	PG products	DP8	0
ΔBcpnl1.3	high N	PG products	DP9	0
ΔBcpnl1.3	high N	PG products	DP10	0
ΔBcpnl1.3	high N	PNL products	DP3	1464.2046
ΔBcpnl1.3	high N	PNL products	DP4	505.1304
ΔBcpnl1.3	high N	PNL products	DP5	0
ΔBcpnl1.3	high N	PNL products	DP6	0
ΔBcpnl1.3	high N	PNL products	DP7	0
ΔBcpnl1.3	high N	PNL products	DP8	0
ΔBcpnl1.3	high N	PNL products	DP9	0
ΔBcpnl1.3	high N	PG products	DP2	0
ΔBcpnl1.3	high N	PG products	DP3	2144.5587
ΔBcpnl1.3	high N	PG products	DP4	503.52475
ΔBcpnl1.3	high N	PG products	DP5	0
ΔBcpnl1.3	high N	PG products	DP6	0
ΔBcpnl1.3	high N	PG products	DP7	0
ΔBcpnl1.3	high N	PG products	DP8	0
ΔBcpnl1.3	high N	PG products	DP9	0
ΔBcpnl1.3	high N	PG products	DP10	0
ΔBcpnl1.3	high N	PNL products	DP3	1475.9073
ΔBcpnl1.3	high N	PNL products	DP4	464.1179
ΔBcpnl1.3	high N	PNL products	DP5	491.11746
ΔBcpnl1.3	high N	PNL products	DP6	0
ΔBcpnl1.3	high N	PNL products	DP7	0
ΔBcpnl1.3	high N	PNL products	DP8	0
ΔBcpnl1.3	high N	PNL products	DP9	0
ΔBcpnl1.3	high N	PG products	DP2	0
ΔBcpnl1.3	high N	PG products	DP3	1312.11706
ΔBcpnl1.3	high N	PG products	DP4	412.8002
ΔBcpnl1.3	high N	PG products	DP5	0
ΔBcpnl1.3	high N	PG products	DP6	0
ΔBcpnl1.3	high N	PG products	DP7	0
ΔBcpnl1.3	high N	PG products	DP8	0
ΔBcpnl1.3	high N	PG products	DP9	0
ΔBcpnl1.3	high N	PG products	DP10	0
ΔBcpnl1.3	high N	PNL products	DP3	700.20648
ΔBcpnl1.3	high N	PNL products	DP4	270.81366
ΔBcpnl1.3	high N	PNL products	DP5	0
ΔBcpnl1.3	high N	PNL products	DP6	0
ΔBcpnl1.3	high N	PNL products	DP7	0
ΔBcpnl1.3	high N	PNL products	DP8	0
ΔBcpnl1.3	high N	PNL products	DP9	0

## Sheet: Fig5B
strain	plant nitrogen nutrition	group	DP	peak area (a.u)
B05.10	low N	PG products	DP2	9671.49948
B05.10	low N	PG products	DP3	35183.9554
B05.10	low N	PG products	DP4	24470.6759
B05.10	low N	PG products	DP5	9858.10369
B05.10	low N	PNL products	DP4	6275.70714
B05.10	low N	PNL products	DP5	2794.31581
B05.10	low N	PG products	DP2	6656.80205
B05.10	low N	PG products	DP3	36122.0939
B05.10	low N	PG products	DP4	26447.4272
B05.10	low N	PG products	DP5	10393.579
B05.10	low N	PNL products	DP4	8956.32662
B05.10	low N	PNL products	DP5	2817.21109
B05.10	low N	PG products	DP2	6974.93279
B05.10	low N	PG products	DP3	13128.3336
B05.10	low N	PG products	DP4	9750.29802
B05.10	low N	PG products	DP5	7264.45536
B05.10	low N	PNL products	DP4	5243.60855
B05.10	low N	PNL products	DP5	2149.81982
ΔBcpnl1.1	low N	PG products	DP2	5193.809
ΔBcpnl1.1	low N	PG products	DP3	7065.09588
ΔBcpnl1.1	low N	PG products	DP4	5361.74863
ΔBcpnl1.1	low N	PG products	DP5	1037.62062
ΔBcpnl1.1	low N	PNL products	DP4	5690.54784
ΔBcpnl1.1	low N	PNL products	DP5	1180.80704
ΔBcpnl1.1	low N	PG products	DP2	6152.2131
ΔBcpnl1.1	low N	PG products	DP3	12351.8987
ΔBcpnl1.1	low N	PG products	DP4	8811.56512
ΔBcpnl1.1	low N	PG products	DP5	752.458588
ΔBcpnl1.1	low N	PNL products	DP4	4893.91166
ΔBcpnl1.1	low N	PNL products	DP5	1645.63815
ΔBcpnl1.1	low N	PG products	DP2	3226.78696
ΔBcpnl1.1	low N	PG products	DP3	10052.2996
ΔBcpnl1.1	low N	PG products	DP4	6270.26615
ΔBcpnl1.1	low N	PG products	DP5	788.837581
ΔBcpnl1.1	low N	PNL products	DP4	4138.75487
ΔBcpnl1.1	low N	PNL products	DP5	649.4598
ΔBcpnl1.1c1	low N	PG products	DP2	8768.92738
ΔBcpnl1.1c1	low N	PG products	DP3	20220.3238
ΔBcpnl1.1c1	low N	PG products	DP4	14194.9032
ΔBcpnl1.1c1	low N	PG products	DP5	2342.57586
ΔBcpnl1.1c1	low N	PNL products	DP4	5096.02676
ΔBcpnl1.1c1	low N	PNL products	DP5	1457.995
ΔBcpnl1.1c1	low N	PG products	DP2	4831.88687
ΔBcpnl1.1c1	low N	PG products	DP3	26054.8152
ΔBcpnl1.1c1	low N	PG products	DP4	23851.2812
ΔBcpnl1.1c1	low N	PG products	DP5	2171.55122
ΔBcpnl1.1c1	low N	PNL products	DP4	5541.05643
ΔBcpnl1.1c1	low N	PNL products	DP5	532.007402
ΔBcpnl1.1c1	low N	PG products	DP2	7241.26392
ΔBcpnl1.1c1	low N	PG products	DP3	23073.666
ΔBcpnl1.1c1	low N	PG products	DP4	17866.8659
ΔBcpnl1.1c1	low N	PG products	DP5	2394.11964
ΔBcpnl1.1c1	low N	PNL products	DP4	8936.86475
ΔBcpnl1.1c1	low N	PNL products	DP5	3004.08553
ΔBcpnl1.1c2	low N	PG products	DP2	6309.05088
ΔBcpnl1.1c2	low N	PG products	DP3	14059.81
ΔBcpnl1.1c2	low N	PG products	DP4	12100.7958
ΔBcpnl1.1c2	low N	PG products	DP5	2493.23478
ΔBcpnl1.1c2	low N	PNL products	DP4	10067.2777
ΔBcpnl1.1c2	low N	PNL products	DP5	1296.03678
ΔBcpnl1.1c2	low N	PG products	DP2	8645.86693
ΔBcpnl1.1c2	low N	PG products	DP3	38539.1548
ΔBcpnl1.1c2	low N	PG products	DP4	33186.0175
ΔBcpnl1.1c2	low N	PG products	DP5	2611.75588
ΔBcpnl1.1c2	low N	PNL products	DP4	7315.83409
ΔBcpnl1.1c2	low N	PNL products	DP5	2865.03376
ΔBcpnl1.1c2	low N	PG products	DP2	1725.31672
ΔBcpnl1.1c2	low N	PG products	DP3	24312.2105
ΔBcpnl1.1c2	low N	PG products	DP4	17111.2703
ΔBcpnl1.1c2	low N	PG products	DP5	669.217958
ΔBcpnl1.1c2	low N	PNL products	DP4	12093.8161
ΔBcpnl1.1c2	low N	PNL products	DP5	2049.3889
B05.10	high N	PG products	DP2	6959.7036
B05.10	high N	PG products	DP3	42844.7167
B05.10	high N	PG products	DP4	36270.6486
B05.10	high N	PG products	DP5	10496.9251
B05.10	high N	PNL products	DP4	7821.29057
B05.10	high N	PNL products	DP5	4226.08228
B05.10	high N	PG products	DP2	8674.04649
B05.10	high N	PG products	DP3	24745.7053
B05.10	high N	PG products	DP4	19146.4519
B05.10	high N	PG products	DP5	3964.32016
B05.10	high N	PNL products	DP4	7238.62105
B05.10	high N	PNL products	DP5	1206.89125
B05.10	high N	PG products	DP2	6538.58866
B05.10	high N	PG products	DP3	30655.0283
B05.10	high N	PG products	DP4	27566.5992
B05.10	high N	PG products	DP5	5709.48379
B05.10	high N	PNL products	DP4	7837.192
B05.10	high N	PNL products	DP5	1464.3131
ΔBcpnl1.1	high N	PG products	DP2	4602.66448
ΔBcpnl1.1	high N	PG products	DP3	13691.1285
ΔBcpnl1.1	high N	PG products	DP4	7294.46456
ΔBcpnl1.1	high N	PG products	DP5	4130.08138
ΔBcpnl1.1	high N	PNL products	DP4	1494.29482
ΔBcpnl1.1	high N	PNL products	DP5	892.324845
ΔBcpnl1.1	high N	PG products	DP2	3718.59873
ΔBcpnl1.1	high N	PG products	DP3	13901.8249
ΔBcpnl1.1	high N	PG products	DP4	9557.64204
ΔBcpnl1.1	high N	PG products	DP5	4175.49167
ΔBcpnl1.1	high N	PNL products	DP4	1512.03993
ΔBcpnl1.1	high N	PNL products	DP5	1246.35307
ΔBcpnl1.1	high N	PG products	DP2	3294.47095
ΔBcpnl1.1	high N	PG products	DP3	11061.7455
ΔBcpnl1.1	high N	PG products	DP4	9146.23712
ΔBcpnl1.1	high N	PG products	DP5	4484.71189
ΔBcpnl1.1	high N	PNL products	DP4	1093.59005
ΔBcpnl1.1	high N	PNL products	DP5	1348.64063
ΔBcpnl1.1c1	high N	PG products	DP2	6711.75267
ΔBcpnl1.1c1	high N	PG products	DP3	32254.137
ΔBcpnl1.1c1	high N	PG products	DP4	25513.355
ΔBcpnl1.1c1	high N	PG products	DP5	8176.05014
ΔBcpnl1.1c1	high N	PNL products	DP4	1265.73261
ΔBcpnl1.1c1	high N	PNL products	DP5	707.912958
ΔBcpnl1.1c1	high N	PG products	DP2	6815.47629
ΔBcpnl1.1c1	high N	PG products	DP3	21860.5568
ΔBcpnl1.1c1	high N	PG products	DP4	14230.7068
ΔBcpnl1.1c1	high N	PG products	DP5	6918.71695
ΔBcpnl1.1c1	high N	PNL products	DP4	2390.80357
ΔBcpnl1.1c1	high N	PNL products	DP5	1677.55649
ΔBcpnl1.1c1	high N	PG products	DP2	8225.08699
ΔBcpnl1.1c1	high N	PG products	DP3	31806.0163
ΔBcpnl1.1c1	high N	PG products	DP4	25544.9654
ΔBcpnl1.1c1	high N	PG products	DP5	6077.43143
ΔBcpnl1.1c1	high N	PNL products	DP4	2093.64516
ΔBcpnl1.1c1	high N	PNL products	DP5	1451.80533
ΔBcpnl1.1c2	high N	PG products	DP2	6638.81822
ΔBcpnl1.1c2	high N	PG products	DP3	24442.9771
ΔBcpnl1.1c2	high N	PG products	DP4	16940.6412
ΔBcpnl1.1c2	high N	PG products	DP5	10387.1695
ΔBcpnl1.1c2	high N	PNL products	DP4	2130.70303
ΔBcpnl1.1c2	high N	PNL products	DP5	3208.21691
ΔBcpnl1.1c2	high N	PG products	DP2	4912.52447
ΔBcpnl1.1c2	high N	PG products	DP3	18316.8446
ΔBcpnl1.1c2	high N	PG products	DP4	15856.4923
ΔBcpnl1.1c2	high N	PG products	DP5	7441.00904
ΔBcpnl1.1c2	high N	PNL products	DP4	870.204565
ΔBcpnl1.1c2	high N	PNL products	DP5	1469.9333
ΔBcpnl1.1c2	high N	PG products	DP2	4462.88407
ΔBcpnl1.1c2	high N	PG products	DP3	20897.3976
ΔBcpnl1.1c2	high N	PG products	DP4	12178.792
ΔBcpnl1.1c2	high N	PG products	DP5	9989.71582
ΔBcpnl1.1c2	high N	PNL products	DP4	1316.0015
ΔBcpnl1.1c2	high N	PNL products	DP5	1004.23261

[truncated: 2 more sheets: Fig5C, Fig6]
